# Supplementary material for: Morphological characterization and RNA sequencing reveal adaptive strategies of Coix lacryma-jobi L. under waterlogging stress during the jointing stage
Source: PeerJ. 2026 Feb 5;14:e20731. doi: 10.7717/peerj.20731 (PMC12883155; doi:10.7717/peerj.20731)
Supplement: Supplemental Information 1 [file peerj-14-20731-s001.xls]

## Sheet: Sheet1
Treatment	Plant height (cm)	Culm diameter (mm)	Number of internodes	Length of flag leaf (cm)	Length of penultimate leaf (cm)	Length of antepenultimate leaf (cm)	Width of flag leaf (cm)	Width of penultimate leaf (cm)	Width of antepenultimate leaf (cm)	Fresh weight (g)	Dry weight (g)	Dry matter content (%)	Number of adventitious root	Length of the 1st internode from the base (cm)	Length of the 2nd internode from the base (cm)	Length of the 3rd internode from the base (cm)	Length of the 4th internode from the base (cm)	Length of the 5th internode from the base (cm)	Length of the 6th internode from the base (cm)	Length of the 7th internode from the base (cm)	Length of the 8th internode from the base (cm)	Length of the 9th internode from the base (cm)	Length of the 10th internode from the base (cm)	Length of the 11th internode from the base (cm)	Length of the 12th internode from the base (cm)	Length of the 13th internode from the base (cm)
CK-1	120	9.5	13	9.5	34	43	1.1	3.2	4.1	105	30	28.5714	2	9.5	13.5	14.5	18	21	18	15	18.3	22	16	16	10.6	9.4
CK-2	133	10.1	10	12.5	29.8	37	2.9	3.3	3.5	85	20	23.5294	1	3	8	14	20.5	19.8	20	20.8	22.5	19.3	14.6
CK-3	133	10.5	10	9.5	27.5	42	1.3	3.8	3.9	70	20	28.5714	2	8.7	12.3	15.3	16.3	19.5	16	16.8	18.2	17.5	12.5
CK-4	125	10.7	11	8.1	34	41.5	1.9	3.9	4.3	90	22	24.4444	3	6.8	8.3	13.4	14.9	19.1	20.8	17.5	16.3	19.1	15.2	13.7
CK-5	120	8.7	10	8	29	38	1.7	3	3.1	100	28	28	2	8.4	10.3	12.6	15.1	19.2	21	22.4	19.5	17.3	15.1
CK-6	112.5	8.9	10	9.9	24.5	33	1.2	2.7	3.4	98	26	26.5306	1	9.4	11.4	13.4	14.3	19.8	21.6	19.2	15.3	15	12.4
LW-1	110	8	10	8.5	34	39	1.2	3.4	3.8	75	15	20	2	6.5	13.5	18.5	22.5	18.5	11	10.5	16.5	16.5	14.5
LW-2	116	9	10	15	27.5	37	1.5	2	3	75	20	26.6667	3	9	13.1	16.4	19	21.3	15	15.5	19.2	17.6	16.4
LW-3	108	8.1	11	12	29.5	35.3	1.5	2.4	3.3	70	15	21.4286	1	6.3	8.5	14	18.4	20.4	17.8	16.7	20.3	17.2	14.8	10.6
LW-4	102	9	10	6.3	36	47	1	3.5	4.1	60	10	16.6667	1	7.1	10.5	16	19.3	20.4	18.3	18	15.9	14.4
LW-5	114	9	10	9.7	23.5	33.5	1.6	2.7	3.1	70	15	21.4286	2	8.8	12	14	15.5	18.4	18	18.7	19.7	15.6
LW-6	113	9.1	12	12	17	22.5	1.6	2	2.4	60	15	25	2	7.6	10	11.5	13.2	14.5	18.5	16.8	15.6	17.4	19.2	17.8	12.1
MW-1	108	8.1	9	7.2	36	44	1.3	3.7	3.4	50	10	20	7	8.5	12	19	19.2	17.5	18	17	17.4	10.1
MW-2	114	8.4	10	4.7	37.5	44.5	1.1	3.1	3.5	55	10	18.1818	10	6	12.5	13.4	14.4	19.5	16	14	20	19.6	14.8
MW-3	97	8.3	9	8.4	25.5	33	1.5	3.6	3.7	55	10	18.1818	9	10.5	16	19.1	19.5	13	12.3	16.4	18	14.8
MW-4	103	9.1	9	10.5	27.5	38	1.9	3.7	3.5	75	15	20	5	4.5	11.5	15.1	21.5	22	17.4	17.6	15.8	15
MW-5	111	9.4	10	9.8	26	30.5	1.6	3	3.1	75	15	20	7	6.1	10.2	13.1	16	20	16.7	15	17.4	16.1	12.8
MW-6	116	8.2	9	10	33.5	39.5	1.6	3.1	3.4	40	10	25	8	6.5	11.4	19.1	21.5	19.8	15.8	18	16.1	13.2
SW-1	85	6.7	9	4.5	42	49	1	3.6	3.6	60	10	16.6667	4	12.5	18	14.5	17	19.5	16.3	16.5	17	12.5
SW-2	94.5	8	9	5.4	28.5	32.5	1.1	3.1	3.7	52	10	19.2308	3	10.5	13.7	13.4	21.7	19	16	15.6	19	15
SW-3	101.5	9.4	10	6	41.5	52	1	3.6	3.9	55	15	27.2727	5	5.8	12	18	18	21	17.5	13.5	16.9	16	16.3
SW-4	125.5	9.3	8	3.9	18	23.5	0.4	2.3	2.8	50	9.8	19.6	3	6.3	11	15.2	18.4	17.1	16.3	14.6	13.9
SW-5	122.5	8.1	9	8.8	24	29.5	1.2	3.1	3.7	48	10	20.8333	4	7.3	12.3	16.1	18.2	18.9	20.3	16.4	15.1	12.5
SW-6	101.5	8.3	8	13	24	30	1.6	3.1	3.3	45	9.5	21.1111	6	8.6	11.8	15.6	18	19.6	17.2	13.1	10.5
CK, control; LW, light waterlogging; MW, moderate waterlogging; SW, severe waterlogging. Numbers 1-6 represent biological replicates (n=6).
