# Supplementary material for: Morphological characterization and RNA sequencing reveal adaptive strategies of Coix lacryma-jobi L. under waterlogging stress during the jointing stage
Source: PeerJ. 2026 Feb 5;14:e20731. doi: 10.7717/peerj.20731 (PMC12883155; doi:10.7717/peerj.20731)
Supplement: Supplemental Information 8 [file peerj-14-20731-s008.xls]

## Sheet: Table S1
Table S1. Primers for qRT-PCR validation of the differentially expressed genes.
Gene ID	Forward Primer (5’…3’)	Reverse Primer (5’…3’)
Cl040957	CTACGACGGCCGCTACTG	GTAGGCGGCGATGGTCTC
Cl023978	CAACCACGACGAGCCCAT	ATCCCGTTGAGCTTGCCC
Cl017734	GCTGAACGACCATGGCCT	CCCGTGGTCATGCAACCT
Cl011171	CGCGCTCGACCAGATCAT	TACATAGGCACCGCGTCG
Cl024371	CGCACCACAAAACCAGGC	TCGGTCGGTCGAGTCTGT
Cl012867	GACGTGCACCACTCCCTC	GTGCGCTGCTAACGTTGG
18S	CAACCATAAACGATGCCGA	AGCCTTGCGACCATACTCC
