# Supplementary material for: Morphological characterization and RNA sequencing reveal adaptive strategies of Coix lacryma-jobi L. under waterlogging stress during the jointing stage
Source: PeerJ. 2026 Feb 5;14:e20731. doi: 10.7717/peerj.20731 (PMC12883155; doi:10.7717/peerj.20731)
Supplement: Supplemental Information 9 [file peerj-14-20731-s009.xls]

## Sheet: Sheet1
Table S2. Internode lengths per plant of Coix lacryma-jobi under 19-day waterlogging treatments treatment and non-waterlogged control conditions.
	Control	Light waterlogging	Moderate waterlogging	Severe waterlogging
Length of the 1st internode from the base (cm)	7.63±2.47a	7.55±1.14a	7.02±2.14a	8.50±2.59a
Length of the 2nd internode from the base (cm)	10.63±2.19a	11.27±1.94a	12.27±1.98a	13.13±2.54a
Length of the 3rd internode from the base (cm)	13.87±0.95a	15.07±2.43a	16.47±2.93a	15.47±1.56a
Length of the 4th internode from the base (cm)	16.52±2.35a	17.98±3.24a	18.68±2.91a	18.55±1.62a
Length of the 5th internode from the base (cm)	19.73±0.69a	18.92±2.45	18.63±3.11a	19.18±1.27a
Length of the 6th internode from the base (cm)	19.57±2.15a	16.43±2.95a	16.03±2.01a	17.27±1.60a
Length of the 7th internode from the base (cm)	18.62±2.72a	16.03±2.93ab	16.33±1.55ab	14.95±1.45b
Length of the 8th internode from the base (cm)	18.35±2.53a	17.87±2.09a	17.45±1.51a	15.40±2.97a
Length of the 9th internode from the base (cm)	18.37±2.36a	16.45±1.24ab	14.80±3.14ab	14.00±1.78b
Length of the 10th internode from the base (cm)	14.30±1.50a	16.23±2.15a	13.80±1.41a	16.30a
Length of the 11th internode from the base (cm)	14.85±1.63a	14.20±5.09a
Length of the 12th internode from the base (cm)	10.60a	12.10a
Length of the 13th internode from the base (cm)	9.4
Values are expressed as mean ± SD (n = 6). Different letters indicate significant differences at p < 0.05 (one-way ANOVA, Tukey post-hoc test).
