# Supplementary material for: Morphological characterization and RNA sequencing reveal adaptive strategies of Coix lacryma-jobi L. under waterlogging stress during the jointing stage
Source: PeerJ. 2026 Feb 5;14:e20731. doi: 10.7717/peerj.20731 (PMC12883155; doi:10.7717/peerj.20731)
Supplement: Supplemental Information 10 [file peerj-14-20731-s010.xls]

## Sheet: Sheet1
Table S3. DEGs in Coix lacryma-jobi under 19-day waterlogging treatment between control and waterlogging treatment groups.
#ID	CK2_Count	CK1_Count	CK3_Count	T3_Count	T2_Count	T1_Count	CK2_FPKM	CK1_FPKM	CK3_FPKM	T3_FPKM	T2_FPKM	T1_FPKM	FDR	log2FC	regulated
Cl001524	132	192	288	0	0	0	5.24003	9.38647	12.3847	0	0	0	3.72269e-11	-10.2752	down
Cl034588	135	179	123	0	0	0	13.0348	21.3173	12.7819	0	0	0	1.00933e-10	-9.78748	down
NewGene_5365	86	212	62	0	0	0	3.67853	11.3284	2.88775	0	0	0	5.08948e-08	-9.52355	down
Cl035402	10708	16	154	70	18	50	143.446	0.254646	2.22541	1.06336	0.256195	0.70627	0.00834259	-6.37579	down
NewGene_157	43	37	54	0	0	2	0.739413	0.775428	1.01088	0	0	0.032925	0.000242104	-6.24892	down
NewGene_4125	56	57	488	12	1	0	0.811042	1.03131	7.7333	0.200553	0.014553	0	0.0136458	-5.60668	down
Cl028721	2588	22	75	42	10	13	46.9247	0.481814	1.4569	0.862836	0.184516	0.240219	0.0173915	-5.40794	down
NewGene_2044	37	106	151	8	0	0	0.346318	1.24823	1.56274	0.06713	0	0	0.0235946	-5.29401	down
Cl025036	66	2942	1598	4	30	113	5.11796	282.682	134.536	0.350174	2.53685	9.34697	0.00664061	-5.26559	down
Cl013490	50	84	123	0	6	4	0.743843	1.64304	2.17704	0	0.067593	0.045852	6.10174e-05	-4.86126	down
Cl030332	3335	103	667	58	86	11	53.7461	2.04541	11.6389	1.06689	1.52493	0.185934	0.00594212	-4.76342	down
NewGene_1773	3812	9903	23712	390	370	841	14.9624	47.7403	91.4224	1.09438	2.20901	4.29878	9.60462e-09	-4.7536	down
Cl001821	668	807	6013	291	42	57	12.657	18.8909	123.387	6.29177	0.861959	1.13712	0.00756546	-4.36326	down
NewGene_5386	177	4596	2775	105	41	326	5.75926	184.959	97.8612	3.89735	1.47273	11.2843	0.0112844	-4.26855	down
NewGene_4133	202	582	1312	84	38	5	1.45198	5.16691	10.21	0.683463	0.301563	0.032134	0.00943478	-4.13738	down
Cl010499	13448	191	4248	483	382	564	262.816	4.59001	89.8737	10.7833	8.25133	11.7152	0.0409108	-3.75391	down
Cl037539	48	115	356	21	18	10	2.48913	7.42514	20.2059	1.24696	1.01359	0.504383	0.00725047	-3.53846	down
Cl037540	51	118	299	12	26	7	2.08287	6.0106	13.3701	0.527876	1.16951	0.271659	0.0102689	-3.50903	down
Cl037538	47	110	371	23	15	16	2.44549	7.1472	21.1526	1.38133	0.863058	0.878499	0.0088016	-3.43985	down
NewGene_7523	159	51	350	13	32	13	2.32176	0.926964	5.49782	0.200618	0.487319	0.174415	0.00822323	-3.39272	down
Cl030310	62	411	401	64	16	13	2.50972	20.6523	17.6399	2.94904	0.708491	0.538041	0.040772	-3.3578	down
Cl010387	1295	1042	1799	105	128	240	19.41	19.482	29.5937	1.62328	2.11419	4.05549	6.8616e-13	-3.31298	down
Cl007218	307	388	62	59	10	16	5.15224	8.03832	1.115	1.12386	0.183968	0.278826	0.0458745	-3.26635	down
Cl035369	215	1318	1978	162	204	80	7.84422	59.4846	78.2359	6.74477	8.2463	3.10067	0.0186252	-3.11548	down
Cl033549	829	152	167	53	78	36	41.0565	9.28706	8.93436	2.9674	4.25942	1.89308	0.0271318	-2.86354	down
NewGene_6187	197	42	98	11	18	24	2.21056	0.57471	1.18213	0.131453	0.222845	0.283968	0.0113393	-2.81229	down
Cl022906	187	677	877	142	55	85	2.94989	13.1918	14.969	2.5547	0.950609	1.41215	0.0119086	-2.78228	down
Cl034696	134	822	982	114	94	140	1.80419	13.7006	14.3443	1.74633	1.39924	2.00884	0.0299919	-2.6658	down
NewGene_3435	3899	1784	2886	728	415	420	41.176	23.2673	32.9917	8.79227	4.85362	4.71379	4.33672e-06	-2.56754	down
Cl001255	225	134	179	28	56	20	3.65713	2.68693	3.14058	0.503125	0.999701	0.332709	0.00220391	-2.48445	down
NewGene_4801	472	110	158	51	46	46	3.02492	0.851398	1.0758	0.362177	0.319294	0.303864	0.013196	-2.48225	down
Cl031092	127	45	94	27	12	13	1.93583	0.839289	1.5511	0.469895	0.191584	0.206712	0.0248444	-2.46342	down
Cl022779	472	1494	1998	225	279	310	8.64845	33.7623	38.9252	4.34823	5.80242	5.95768	0.00478646	-2.46317	down
Cl020477	252	520	445	88	35	148	4.181	10.6718	8.00382	1.66461	0.634299	2.61177	0.0123668	-2.37457	down
NewGene_2437	431	135	308	84	72	40	9.77727	3.69083	7.94518	2.18472	1.81823	0.906652	0.0174766	-2.25338	down
Cl001936	859	3083	3887	640	554	767	13.1165	58.1946	64.2994	11.1787	9.35984	12.4613	0.0279572	-2.1786	down
NewGene_6733	494	404	214	82	122	66	7.27267	5.4524	3.12194	0.88657	1.26224	0.501991	0.00294321	-2.16702	down
Cl034476	931	757	1988	371	213	395	12.6696	12.7123	29.2835	5.77402	3.21067	5.71366	0.00715559	-2.06864	down
Cl016160	1094	1139	1133	254	403	248	5.63403	7.24699	6.31429	1.49331	2.29846	1.35736	1.14961e-06	-2.03404	down
Cl000102	2472	880	1880	610	506	312	92.7739	40.8096	76.3736	26.1836	21.0165	12.448	0.0174766	-1.97337	down
Cl018162	789	311	663	136	166	197	11.6668	5.67385	10.6207	2.28743	2.7106	3.09821	0.00086403	-1.96589	down
Cl007555	220	230	430	116	57	79	3.00342	3.87067	6.35146	1.81105	0.848751	1.1368	0.0154244	-1.9464	down
Cl020204	350	427	573	121	190	75	5.82048	8.76341	10.3187	2.30318	3.48434	1.32324	0.0189853	-1.93194	down
NewGene_3882	1080	506	776	304	120	257	10.3256	5.97399	8.02888	3.32247	1.26323	2.61173	0.0123668	-1.93066	down
Cl041249	473	198	342	127	61	109	16.1955	8.37027	12.6631	4.96597	2.31072	3.97044	0.0134353	-1.90352	down
NewGene_262	100	78	142	22	31	46	1.10215	1.0283	1.67515	0.295604	0.349551	0.535543	0.013346	-1.86522	down
Cl010698	518	410	470	108	147	226	7.698	7.52367	7.55048	1.83427	2.41721	3.56601	4.52514e-05	-1.71339	down
Cl024572	154	136	227	81	46	48	2.23151	2.44069	3.57757	1.33725	0.726702	0.742099	0.0357197	-1.69469	down
Cl017661	6585	8106	9871	2763	2648	3473	56.7655	86.3148	92.1201	27.2495	25.2753	31.852	6.93045e-07	-1.63303	down
Cl025987	126	81	115	42	27	48	4.70573	3.7246	4.65867	1.79665	1.09954	1.90325	0.01474	-1.61389	down
Cl000123	7280	9512	12369	2695	3881	4138	87.8003	141.715	161.49	37.1894	51.8319	53.1014	0.000402507	-1.61294	down
Cl015106	123	85	110	25	36	58	2.77379	2.3632	2.69549	0.624549	0.904158	1.39591	0.0305514	-1.59104	down
Cl012074	553	264	280	154	142	111	17.4496	10.2834	9.56671	5.55279	4.95067	3.70267	0.0407703	-1.54645	down
Cl014743	344	359	603	133	167	205	3.25422	4.19344	6.1813	1.43165	1.74935	2.06313	0.00715559	-1.53829	down
Cl013381	2126	3282	4584	1113	1077	1792	20.6741	39.4189	48.2566	12.3785	11.5928	18.5436	0.0229797	-1.5112	down
Cl043609	590	457	451	119	196	283	12.058	11.537	9.97052	2.76187	4.41864	6.15778	0.00756546	-1.50016	down
Cl025611	405	249	456	170	137	130	6.49794	4.93925	7.92774	3.10953	2.43089	2.22397	0.0135046	-1.47559	down
Cl012458	887	498	509	183	292	289	84.719	58.7527	52.6458	19.9564	30.9082	29.3926	0.0119104	-1.45605	down
Cl028514	557	822	912	308	243	392	4.8187	8.79109	8.54281	3.04864	2.3292	3.60667	0.00583821	-1.45442	down
Cl012667	11064	10735	12928	3719	4948	5760	95.7772	114.794	121.155	36.8317	47.437	53.0499	4.31839e-07	-1.43181	down
Cl000831	4323	4487	5738	1655	2326	2159	74.0893	94.983	106.451	32.4491	44.1513	39.3633	7.20518e-05	-1.40012	down
Cl042208	2471	1441	2643	853	698	1327	10.0864	7.26404	11.6832	3.98298	3.15603	5.76304	0.02304	-1.3539	down
Cl008298	535	319	590	193	169	274	5.27494	3.89017	6.30137	2.17681	1.84458	2.87347	0.0189853	-1.34282	down
Cl009042	2131	1387	1728	600	901	804	23.0117	18.4905	20.1917	7.40289	10.7741	9.23738	0.00100412	-1.33075	down
Cl015500	3958	3310	5929	2353	1719	2095	31.0751	32.101	50.4001	21.1406	14.941	17.5026	0.0319439	-1.24286	down
Cl041723	7041	5911	8387	3040	3360	4039	44.1399	45.7722	56.9185	21.8019	23.3558	34.1951	5.13882e-05	-1.18936	down
Cl023722	1545	1000	1942	695	588	916	24.5443	19.1284	32.5771	12.293	9.84031	14.9844	0.0486935	-1.18777	down
Cl044245	3083	2531	3874	1428	1401	1858	22.6289	22.9458	30.7851	11.994	11.3888	14.5068	0.00109105	-1.17656	down
Cl043198	673	527	668	372	246	303	10.667	9.64039	10.9213	6.46057	3.94923	4.71511	0.0163116	-1.16009	down
Cl003901	2672	3536	3617	1277	1573	2256	29.797	48.7223	43.6775	16.2921	19.4264	26.772	0.02304	-1.12469	down
Cl023860	640	853	889	467	382	409	8.85378	14.5766	13.307	7.38335	5.84303	6.01101	0.0405493	-1.07253	down
Cl016878	5467	4326	6400	2826	2411	3424	45.736	44.7041	57.9636	27.0451	22.3322	30.4784	0.00512043	-1.05989	down
Cl003636	351	249	222	147	134	162	5.78137	5.07034	3.95625	2.75836	2.43577	2.8423	0.0460983	-1.03809	down
Cl022322	396	357	455	237	213	213	3.51496	3.91755	4.36909	2.4056	2.09175	2.01072	0.0173915	-1.00925	down
Cl032368	4883	4009	5141	7330	10838	13346	72.8996	73.9321	83.0921	125.211	179.199	211.994	0.0299919	1.00013	up
Cl044411	1559	1405	1620	4043	2935	3206	36.5378	40.6686	41.1012	108.453	76.1938	79.9752	0.0189853	1.01207	up
Cl031940	126	137	108	247	269	332	1.88063	2.53598	1.7537	4.23503	4.47497	5.29771	0.01474	1.03015	up
Cl030761	150	88	119	232	327	328	2.72261	1.96874	2.33888	4.81891	6.57596	6.32873	0.0405615	1.16562	up
Cl041298	231	183	181	444	603	450	5.92858	5.80088	5.0036	13.0303	17.1274	12.2876	0.0124613	1.19388	up
Cl029444	193	150	222	337	582	564	3.3036	3.16594	4.11833	6.62507	11.0702	10.3044	0.034606	1.23484	up
Cl032267	1106	750	1198	2458	3089	2342	25.044	20.9752	29.3715	63.6965	77.4732	56.4146	0.0131055	1.23537	up
Cl039736	64	70	50	151	163	172	1.73806	2.37951	1.47741	4.75296	4.96045	5.04328	0.0151324	1.24704	up
Cl033491	367	485	407	940	1286	1182	4.88766	7.97449	5.89058	14.3877	19.0023	16.7531	0.00166952	1.2777	up
Cl004384	455	701	825	1481	2229	1876	9.49087	18.0841	18.6511	35.408	51.5952	41.7064	0.0357197	1.33539	up
Cl030262	55	52	72	183	131	192	0.870767	1.02139	1.2435	3.34166	2.3108	3.24618	0.0207424	1.34326	up
Cl014396	1840	3271	3125	8568	8044	7076	22.3834	49.1529	41.1563	119.288	108.395	91.6049	0.0246981	1.37234	up
Cl032893	131	251	178	519	490	639	3.2037	7.58459	4.70948	14.5211	13.2536	16.6307	0.0248444	1.38355	up
Cl011153	257	357	364	976	872	1000	3.5582	6.10537	5.44386	15.4576	13.3604	14.7218	0.000425268	1.38374	up
Cl034873	69	106	89	205	287	313	1.63849	3.14501	2.29134	5.62104	7.63452	7.98454	0.00977736	1.43782	up
Cl004292	270	237	269	780	1011	509	3.81953	4.152	4.12975	12.6474	15.8688	7.67375	0.033547	1.44576	up
Cl022465	213	321	252	487	1051	884	19.3858	36.1993	24.9023	50.8394	106.285	85.8808	0.044503	1.45507	up
Cl024532	366	203	240	782	883	799	5.73702	3.93454	4.06982	14.0416	15.3382	13.3442	0.00086403	1.47366	up
Cl008440	53	71	53	205	131	221	1.03286	1.71029	1.12312	4.60123	2.83322	4.6054	0.0182533	1.48873	up
Cl016569	103	180	141	311	525	507	2.11271	5.38455	3.2371	6.62757	10.8263	10.0396	0.0239855	1.49074	up
Cl021345	325	453	675	1326	1903	1312	9.17732	15.818	20.6568	42.9135	59.6082	39.4834	0.0399941	1.4966	up
Cl022085	55	38	83	190	193	171	1.34	1.13711	2.19215	5.33989	5.24022	4.45526	0.0440773	1.5162	up
Cl009565	41	55	67	157	208	167	0.839623	1.32815	1.42424	3.80257	4.79469	3.46494	0.013346	1.55543	up
Cl002499	26	21	20	68	69	82	0.699823	0.699335	0.590166	2.14198	2.09177	2.40197	0.0173915	1.55569	up
Cl002595	873	1203	1221	3110	4609	3024	16.3692	27.8561	24.7821	66.7318	95.7327	60.3294	0.00283459	1.55839	up
Cl021743	454	914	657	2708	1993	1941	7.25701	18.0676	11.384	49.5346	35.3251	33.166	0.02304	1.56204	up
Cl006330	155	128	92	332	370	593	2.65094	2.6922	1.69043	6.50485	7.02539	10.8051	0.00125679	1.61659	up
Cl004248	37	71	54	167	220	186	0.636977	1.52513	1.00903	3.31824	4.25131	3.44601	0.0154244	1.66244	up
Cl024937	1314	1639	1369	3574	7650	4039	32.0659	49.4239	36.1875	99.856	206.873	104.926	0.0121323	1.67815	up
Cl001113	223	197	222	576	785	1145	5.5053	6.01388	5.94889	16.296	21.5141	30.1536	1.64155e-06	1.78946	up
Cl009140	742	1635	1563	4147	7179	3778	6.05891	16.5107	13.8283	38.7874	64.992	32.8536	0.0354435	1.79004	up
Cl005503	971	731	1260	2778	5209	3636	13.1976	12.2695	18.5499	43.2306	78.4678	52.6226	0.000637612	1.82977	up
Cl042791	96	81	85	221	460	353	2.13694	2.21918	2.03145	5.61958	11.3388	8.37564	0.000888798	1.83023	up
Cl000295	580	719	667	1564	3547	2774	9.89246	15.1585	12.4839	30.6555	67.2947	50.5622	0.000707939	1.8421	up
Cl018222	236	170	349	1046	1277	618	9.0931	8.06952	14.563	46.1657	54.5497	25.3596	0.0175355	1.84495	up
Cl036228	32	44	49	93	179	240	0.722646	1.24717	1.1995	2.44746	4.5416	5.87862	0.0201489	1.8465	up
Cl042450	12	17	10	46	50	67	0.499433	0.8715	0.430577	2.28725	2.42094	3.09862	0.037868	1.89343	up
Cl022870	23	31	27	63	110	171	0.448111	0.746944	0.567902	1.41327	2.40381	3.60008	0.0280292	1.89405	up
Cl040951	20	34	29	66	144	141	0.575201	1.21633	0.907849	2.18239	4.61099	4.34413	0.034606	1.90346	up
Cl002011	888	807	532	1600	3733	4208	16.0122	17.9859	10.3855	33.0274	74.5744	80.7766	0.00294321	1.92525	up
Cl021955	2085	1859	2400	5940	14580	6128	64.1896	70.7094	79.9847	209.251	497.202	200.768	0.00926084	1.94222	up
Cl001540	109	159	83	377	715	412	6.8991	12.4523	5.71043	27.4312	50.4099	27.8992	0.00765904	1.9524	up
NewGene_4323	46	85	73	331	215	350	0.797904	1.8498	1.48857	6.91125	4.14442	6.65878	0.00103322	1.96467	up
Cl000790	121	59	133	286	407	687	4.8022	2.88385	5.71262	13.0725	18.0117	29.2023	0.0068356	1.96485	up
Cl016598	295	209	227	1121	1096	912	34.0717	29.8845	28.4157	148.488	140.49	112.265	9.98796e-09	1.96725	up
Cl000582	57	59	28	143	289	203	4.75254	6.1006	2.47801	13.8057	27.0487	18.2642	0.0136458	1.9921	up
Cl022461	48	29	26	70	160	248	4.58007	3.44754	2.65682	7.69474	17.1108	25.4408	0.0451782	2.03263	up
Cl002715	37	16	50	100	208	170	1.10881	0.589981	1.62874	3.48895	7.03624	5.52064	0.0372658	2.06823	up
Cl033429	244	123	312	796	726	1723	5.07247	3.15412	7.03881	18.9719	16.7618	38.2213	0.00591036	2.07385	up
Cl014198	22	49	22	92	124	247	0.374339	1.05115	0.406636	1.83205	2.37894	4.55764	0.0477204	2.10428	up
Cl041429	34	54	53	103	354	230	2.78692	5.51882	4.79162	9.81295	32.8057	20.5224	0.0340454	2.12032	up
Cl005422	55	30	53	124	303	243	0.937953	0.618589	0.986307	2.4372	5.76796	4.45119	0.00510702	2.13058	up
Cl014060	3967	3421	2516	8690	26595	12923	68.3171	73.2959	51.3885	172.976	512.321	239.846	0.00512643	2.14786	up
Cl025647	432	551	421	2024	3545	1488	7.15231	11.9352	7.56291	39.5878	71.3334	26.5391	0.000585678	2.20015	up
Cl030044	31	36	34	88	168	277	2.43819	3.4524	2.91318	8.02384	14.7818	23.4538	0.00418344	2.20393	up
Cl012057	199	449	215	1921	1256	1319	3.1184	8.67829	3.64306	34.4533	21.806	22.0027	0.00147951	2.22678	up
Cl006997	26	52	69	106	315	385	0.72885	1.8093	2.13896	3.45412	9.97417	11.7257	0.0413796	2.25633	up
Cl020431	55	46	19	259	249	128	0.707491	0.734015	0.261131	3.85663	3.5917	1.77297	0.0180156	2.29439	up
Cl026200	113	27	33	364	186	388	2.58137	0.748937	0.815113	9.54947	4.71398	9.45808	0.0458745	2.31003	up
Cl041109	20	21	18	62	203	76	0.263009	0.35116	0.286655	1.17151	4.10989	1.43001	0.0369001	2.39952	up
Cl008349	117	92	93	753	373	669	0.936537	0.908486	0.801446	6.9137	3.31451	5.71224	2.09013e-07	2.42393	up
Cl043515	286	301	246	1557	2857	652	7.88932	10.2775	7.37075	49.3068	87.5862	19.2002	0.00715559	2.49739	up
Cl012006	60	58	39	104	707	243	0.679796	0.808708	0.478902	1.36127	8.97221	2.96426	0.0488569	2.61357	up
Cl019853	112	98	64	148	1135	609	2.28607	2.47215	1.42152	3.46201	25.8284	13.3048	0.0332911	2.63695	up
Cl019472	71	102	148	285	1118	898	3.84968	6.80499	8.70144	17.7157	67.4104	51.9872	0.00231848	2.66608	up
Cl018829	121	58	39	266	944	276	3.48449	2.04332	1.19045	8.76709	30.1335	8.44456	0.0252028	2.66696	up
Cl016150	151	402	202	746	3543	1161	3.23787	10.6835	4.6895	18.3651	84.4282	26.5742	0.0239855	2.7	up
Cl000262	22	212	105	568	1114	882	0.291133	4.19087	1.73028	10.2489	18.7988	14.5112	0.0491209	2.72775	up
Cl021696	60	70	53	269	621	493	2.34602	3.35445	2.24781	12.0887	27.0435	20.6307	1.61486e-07	2.75717	up
NewGene_1615	20	36	20	239	245	191	0.412399	0.932246	0.44546	5.80851	5.7377	4.314	6.45637e-08	3.00375	up
Cl035039	9	9	22	67	202	87	0.241548	0.288609	0.652006	2.15611	6.3263	2.60663	0.00756546	3.01717	up
NewGene_101	37	5	11	56	217	227	0.652914	0.081681	0.215459	1.34206	4.74291	4.648	0.0405615	3.09495	up
Cl030750	40	18	21	537	78	105	1.25595	0.66792	0.720269	19.4956	2.72854	3.5452	0.0429259	3.11276	up
NewGene_6734	21	28	21	109	415	192	0.52566	0.846514	0.551272	3.09078	11.5646	5.13794	0.000182466	3.20804	up
Cl005566	33	25	12	53	415	264	2.51546	2.32267	0.938626	4.72332	35.9159	21.9318	0.0121218	3.23172	up
Cl010026	9	43	10	178	180	362	0.117906	0.694464	0.141536	2.71101	2.66388	5.14312	0.00268065	3.31924	up
Cl033808	57	30	18	80	799	258	1.05396	0.655438	0.306086	1.69019	16.3504	5.07552	0.0209664	3.31981	up
Cl003967	141	200	81	508	2285	2041	2.26247	3.97162	1.40972	9.36548	40.8402	35.0391	8.50663e-05	3.33445	up
Cl015599	70	189	43	838	2014	533	1.72516	5.74344	1.13674	23.63	55.0115	13.9692	0.0032427	3.34795	up
Cl005563	23	24	7	55	453	134	1.58992	2.00768	0.51692	4.37409	34.9129	9.91593	0.0209664	3.44133	up
Cl014616	6	62	14	464	227	334	0.108249	1.45242	0.275617	10.1936	4.81998	6.81658	0.0124613	3.46051	up
Cl025593	90	85	82	140	2603	322	2.14217	2.51337	2.1117	3.82043	69.0272	8.18147	0.0460983	3.46651	up
Cl041975	95	97	54	230	2008	768	4.60034	5.84274	2.81683	12.839	108.81	39.9599	0.00195534	3.47056	up
Cl029696	16	19	4	106	307	54	0.226538	0.347143	0.05177	1.82429	5.11857	0.852303	0.0182385	3.47271	up
Cl017155	100	742	140	2336	7245	2896	2.96202	27.2035	4.47996	79.3149	238.146	91.4414	0.0113393	3.49334	up
Cl038840	42	36	3	101	627	417	0.637254	0.673091	0.045725	1.76797	10.688	6.82466	0.0207644	3.66534	up
Cl011209	110	194	100	804	2839	2294	2.48888	5.44991	2.46691	20.9605	71.6659	55.6291	6.82481e-08	3.69776	up
Cl020417	31	19	18	85	713	175	1.02155	0.737706	0.62147	3.18359	26.0619	6.11349	0.00293396	3.7257	up
NewGene_5481	22	7	36	202	659	75	0.480433	0.191733	0.859105	5.23294	16.5345	1.80645	0.0116291	3.76091	up
Cl010206	51	126	44	506	1647	1287	1.25398	3.89559	1.17502	14.4921	45.6503	34.2691	1.77192e-06	3.77601	up
Cl022002	121	62	46	322	2174	984	0.742177	0.467807	0.303036	2.2645	14.8334	6.44899	0.000104183	3.79788	up
Cl034530	246	141	61	899	4473	2098	8.94876	6.3209	2.39624	37.4284	180.572	81.391	2.61945e-05	3.93255	up
NewGene_1640	17	16	0	103	204	269	0.155642	0.17832	0	1.12759	2.16742	2.7432	0.0173915	3.94847	up
Cl016024	70	22	11	129	1443	249	4.87426	1.85563	0.828681	10.2305	111.345	18.3868	0.0129598	4.06074	up
Cl010930	38	3	2	148	376	285	0.618682	0.041201	0.035384	2.81949	6.93	5.04368	0.0131055	4.13084	up
NewGene_6353	3	0	3	47	33	43	0.173178	0	0.198964	4.26997	2.87904	3.60373	0.00218174	4.22264	up
Cl013373	9	58	28	198	1017	1044	0.335759	2.81949	1.17501	8.99537	44.869	44.2482	8.6695e-05	4.35437	up
Cl014589	15	39	27	196	569	1214	0.449625	1.47243	0.881701	6.95992	19.6322	40.2728	5.56555e-07	4.37521	up
Cl012572	7	9	0	116	33	255	0.194832	0.306335	0	3.84843	1.05338	7.85348	0.0135046	4.4409	up
NewGene_7613	30	92	81	718	2560	1870	0.711508	2.7039	2.07438	19.5523	67.4766	47.3674	4.4274e-09	4.48252	up
Cl011172	4	29	0	111	617	183	0.112337	1.09701	0	3.95343	21.4229	6.10708	0.0460983	4.61459	up
Cl029485	70	32	22	66	2704	516	1.99975	1.04534	0.679716	2.18839	87.9367	16.2975	0.00602375	4.62739	up
Cl025641	0	7	15	348	91	182	0	0.100877	0.189945	4.71451	1.19017	2.35116	0.00389043	4.66679	up
Cl040353	71	165	39	848	5173	3726	1.60346	4.63224	0.940112	22.0731	130.352	90.1873	1.61486e-07	4.95901	up
Cl037554	19	13	6	125	725	773	0.549179	0.448152	0.15672	4.11337	23.1945	23.7741	1.35491e-08	5.23918	up
Cl030041	259	153	130	2432	18897	603	9.14417	6.67909	4.96193	98.4554	740.582	22.6898	0.000242104	5.26026	up
Cl008555	2	22	5	115	469	777	0.060175	1.51275	0.285473	7.55604	29.8187	47.4973	2.51165e-05	5.30534	up
NewGene_2073	2	5	0	46	146	144	0.029976	0.101288	0	0.867961	2.66631	2.51793	2.51165e-05	5.39704	up
Cl005897	2	46	12	341	1547	1268	0.064031	2.22749	0.48381	15.4182	67.7026	53.3066	1.94836e-05	5.50111	up
NewGene_5843	0	16	4	74	535	482	0	0.281153	0.030323	1.45343	8.08289	6.09774	0.000902129	5.54311	up
Cl041724	30	15	4	255	1433	1192	0.802561	0.504074	0.11801	7.97531	43.5272	34.7853	9.60462e-09	5.72396	up
Cl018764	56	33	20	272	5494	418	1.48377	1.06091	0.55203	8.34735	163.288	11.9213	5.5124e-05	5.73842	up
Cl005087	2	4	0	34	150	201	0.019626	0.064498	0	0.532521	2.32921	3.01077	3.21738e-05	5.79719	up
Cl027776	10	6	0	104	359	577	0.349678	0.229543	0	4.39439	14.9689	22.3333	1.77192e-06	5.83425	up
Cl004441	24	24	0	302	1345	1748	0.553552	0.673211	0	8.06859	34.8774	43.545	3.95402e-05	5.95125	up
Cl027336	52	27	0	466	2842	2181	0.972602	0.625197	0	10.0925	59.6101	43.9521	0.000265581	5.97197	up
Cl021098	19	29	0	383	1459	1631	0.438203	0.841952	0	10.5211	38.7898	41.6764	2.17303e-05	5.98148	up
Cl007384	10	11	4	170	354	1477	0.142441	0.20859	0.050284	3.60285	7.81467	29.436	2.43846e-09	6.07642	up
Cl022008	17	17	6	285	1425	1475	0.339759	0.415963	0.133168	6.73987	32.6746	32.495	3.42383e-13	6.13214	up
Cl041784	43	48	37	1090	4222	5106	1.3111	1.80349	1.22559	38.389	143.975	167.258	4.27139e-22	6.15464	up
Cl007987	86	48	8	1034	5561	5167	2.89268	1.99222	0.279095	39.9966	208.369	185.979	2.43846e-09	6.21271	up
Cl025928	4	6	0	56	468	406	0.075816	0.132623	0	1.20605	9.83	8.19903	1.97416e-06	6.35255	up
Cl015989	4	34	0	432	1459	1778	0.105362	1.18954	0	14.1091	46.1593	54.0365	7.80103e-05	6.3584	up
Cl033445	10	31	2	413	1719	2451	0.177854	0.696974	0.037663	8.65031	34.8588	47.736	6.72e-09	6.5083	up
Cl026715	4	20	0	412	671	1706	0.071614	0.495809	0	9.57983	15.1201	36.9533	8.22039e-07	6.60949	up
Cl007266	14	8	0	252	1023	1239	0.275906	0.187416	0	6.02574	23.7244	27.6247	1.17386e-08	6.66398	up
Cl040957	17	15	0	276	1205	2366	0.36945	0.401388	0	6.88542	29.1242	54.9312	5.96524e-07	6.69761	up
Cl007416	13	4	0	244	1134	1283	0.244246	0.095408	0	5.40512	24.3503	26.4822	3.72563e-09	7.13317	up
Cl023978	3	0	2	80	216	605	0.055271	0	0.044668	2.10852	5.51254	14.8624	9.98796e-09	7.28254	up
Cl017734	0	0	0	58	95	200	0	0	0	1.96993	3.13796	6.34959	7.26051e-08	9.11853	up
Cl011171	0	0	0	67	302	338	0	0	0	2.07641	9.04266	9.74676	4.07669e-09	10.1365	up
Cl024371	0	0	0	126	290	369	0	0	0	4.45393	9.95971	12.1604	4.70318e-11	10.2919	up
Cl012867	0	0	0	52	306	720	0	0	0	0.913437	5.26632	11.9082	9.98796e-09	10.7013	up
ID: gene number; *_Count:gene expression count value of the sample; *_FPKM:sample gene expression FPKM value; FDR/Pvalue: false discovery rate/P-value; log2FC: logarithmic value of fold difference in expression; regulated: up-regulated gene (up) or down-regulated gene (down).
