# Supplementary material for: Morphological characterization and RNA sequencing reveal adaptive strategies of Coix lacryma-jobi L. under waterlogging stress during the jointing stage
Source: PeerJ. 2026 Feb 5;14:e20731. doi: 10.7717/peerj.20731 (PMC12883155; doi:10.7717/peerj.20731)
Supplement: Supplemental Information 11 [file peerj-14-20731-s011.xls]

## Sheet: Sheet1
Table S4. COG annotation of the DEGs in Coix lacryma-jobi under 19-day waterlogging treatment between control and waterlogging treatment groups.
#ID	CK2_Count	CK1_Count	CK3_Count	T3_Count	T2_Count	T1_Count	CK2_FPKM	CK1_FPKM	CK3_FPKM	T3_FPKM	T2_FPKM	T1_FPKM	FDR	log2FC	regulated	COG_class	COG_class_annotation	GO_annotation	KEGG_annotation	KEGG_pathway_annotation	KOG_class	KOG_class_annotation	Pfam_annotation	Swiss-Prot_annotation	eggNOG_class	eggNOG_class_annotation	NR_annotation
Cl003636	351	249	222	147	134	162	5.78137	5.07034	3.95625	2.75836	2.43577	2.8423	0.0460983450362251	-1.03809	down	--	--	Cellular Component: integral component of membrane (GO:0016021);; Molecular Function: transmembrane transporter activity (GO:0022857);;	K17500|5.0e-30|nto:104085001|K17500 integrin-linked kinase-associated serine/threonine phosphatase 2C [EC:3.1.3.16] | (RefSeq) WAT1-related protein At3g18200 isoform X1	--	--	--	EamA-like transporter family	WAT1-related protein At4g08290 OS=Arabidopsis thaliana OX=3702 GN=At4g08290 PE=2 SV=1	S	Function unknown	WAT1-related protein At4g08290 isoform X2 [Sorghum bicolor]
Cl011172	4	29	0	111	617	183	0.112337	1.09701	0	3.95343	21.4229	6.10708	0.0460983450362251	4.61458727624131	up	--	--	--	--	--	--	--	--	Light-harvesting complex-like protein OHP1, chloroplastic OS=Arabidopsis thaliana OX=3702 GN=OHP1 PE=1 SV=1	S	Function unknown	Light-harvesting complex-like protein OHP1, chloroplastic [Zea mays]
Cl036228	32	44	49	93	179	240	0.722646	1.24717	1.1995	2.44746	4.5416	5.87862	0.0201489291147268	1.84650033040309	up	--	--	--	K15078|1.0e-07|tcc:18614561|K15078 structure-specific endonuclease subunit SLX1 [EC:3.6.1.-] | (RefSeq) putative disease resistance protein RGA3	--	--	--	NB-ARC domain	--	T	Signal transduction mechanisms	hypothetical protein C2845_PM06G30290 [Panicum miliaceum]
Cl022779	472	1494	1998	225	279	310	8.64845	33.7623	38.9252	4.34823	5.80242	5.95768	0.00478646341453779	-2.46317	down	[G]	Carbohydrate transport and metabolism	Cellular Component: cytoplasm (GO:0005737);; Biological Process: carbohydrate metabolic process (GO:0005975);; Molecular Function: carbohydrate binding (GO:0030246);; Molecular Function: glucose-6-phosphate 1-epimerase activity (GO:0047938);;	K01792|4.3e-178|sbi:8072286|K01792 glucose-6-phosphate 1-epimerase [EC:5.1.3.15] | (RefSeq) putative glucose-6-phosphate 1-epimerase	Glycolysis / Gluconeogenesis (ko00010)	[G]	Carbohydrate transport and metabolism	Aldose 1-epimerase	Putative glucose-6-phosphate 1-epimerase OS=Cenchrus ciliaris OX=35872 PE=2 SV=1	G	Carbohydrate transport and metabolism	putative glucose-6-phosphate 1-epimerase [Sorghum bicolor]
Cl006330	155	128	92	332	370	593	2.65094	2.6922	1.69043	6.50485	7.02539	10.8051	0.00125678585258872	1.61659092391013	up	--	--	Cellular Component: chloroplast thylakoid membrane (GO:0009535);; Biological Process: photosynthetic electron transport in photosystem I (GO:0009773);; Cellular Component: integral component of membrane (GO:0016021);; Molecular Function: oxidoreductase activity, acting on iron-sulfur proteins as donors (GO:0016730);;	--	--	--	--	--	PGR5-like protein 1A, chloroplastic OS=Arabidopsis thaliana OX=3702 GN=PGRL1A PE=1 SV=1	S	Function unknown	uncharacterized protein LOC100273908 [Zea mays]
Cl038840	42	36	3	101	627	417	0.637254	0.673091	0.045725	1.76797	10.688	6.82466	0.0207644120944167	3.66533894763733	up	[G]	Carbohydrate transport and metabolism	Molecular Function: ATP binding (GO:0005524);; Cellular Component: chloroplast stroma (GO:0009570);; Cellular Component: thylakoid (GO:0009579);; Molecular Function: ribulose-1,5-bisphosphate carboxylase/oxygenase activator activity (GO:0046863);;	--	--	[O]	Posttranslational modification, protein turnover, chaperones	ATPase family associated with various cellular activities (AAA)	Ribulose bisphosphate carboxylase/oxygenase activase, chloroplastic OS=Zea mays OX=4577 GN=RCA1 PE=2 SV=3	O	Posttranslational modification, protein turnover, chaperones	ribulose bisphosphate carboxylase/oxygenase activase, chloroplastic [Sorghum bicolor]
NewGene_4125	56	57	488	12	1	0	0.811042	1.03131	7.7333	0.200553	0.014553	0	0.0136457984747045	-5.60668	down	--	--	Molecular Function: nucleic acid binding (GO:0003676);; Molecular Function: zinc ion binding (GO:0008270);; Biological Process: DNA integration (GO:0015074);;	K20923|3.47e-35|obr:102713289|K20923 mixed-linked glucan synthase [EC:2.4.1.-] | (RefSeq) probable mixed-linked glucan synthase 8	--	--	--	gag-polypeptide of LTR copia-type	--	S	Function unknown	putative Fourf gag/pol protein [Zea mays]
Cl042450	12	17	10	46	50	67	0.499433	0.8715	0.430577	2.28725	2.42094	3.09862	0.0378679893979268	1.89342604392797	up	--	--	Cellular Component: chloroplast (GO:0009507);; Cellular Component: integral component of membrane (GO:0016021);;	K01179|2.5e-21|spen:107011321|K01179 endoglucanase [EC:3.2.1.4] | (RefSeq) endoglucanase 2-like isoform X1	Starch and sucrose metabolism (ko00500)	--	--	--	--	--	--	uncharacterized protein LOC8069193 [Sorghum bicolor]
NewGene_5386	177	4596	2775	105	41	326	5.75926	184.959	97.8612	3.89735	1.47273	11.2843	0.0112843652701743	-4.26855	down	--	--	--	--	--	--	--	--	--	--	--	hypothetical protein ZEAMMB73_Zm00001d004331 [Zea mays]
Cl000790	121	59	133	286	407	687	4.8022	2.88385	5.71262	13.0725	18.0117	29.2023	0.00683560430332526	1.9648519132416	up	--	--	--	--	--	--	--	--	--	--	--	uncharacterized protein LOC8054225 [Sorghum bicolor]
Cl018764	56	33	20	272	5494	418	1.48377	1.06091	0.55203	8.34735	163.288	11.9213	5.51240337390171e-05	5.73842107222558	up	[M]	Cell wall/membrane/envelope biogenesis	Biological Process: response to reactive oxygen species (GO:0000302);; Cellular Component: cytoplasm (GO:0005737);; Biological Process: lipid metabolic process (GO:0006629);;	K03098|1.1e-107|zma:100272963|K03098 apolipoprotein D and lipocalin family protein | (RefSeq) pco144549(705); uncharacterized protein LOC100272963	--	[M]	Cell wall/membrane/envelope biogenesis	Lipocalin-like domain	Temperature-induced lipocalin-1 OS=Arabidopsis thaliana OX=3702 GN=TIL PE=1 SV=1	M	Cell wall/membrane/envelope biogenesis	uncharacterized protein LOC100272963 [Zea mays]
Cl032893	131	251	178	519	490	639	3.2037	7.58459	4.70948	14.5211	13.2536	16.6307	0.0248443572786953	1.38354594414687	up	[I]	Lipid transport and metabolism	Biological Process: catabolic process (GO:0009056);; Molecular Function: hydrolase activity (GO:0016787);;	K22097|2.0e-53|psom:113322812|K22097 3-O-acetylpapaveroxine carboxylesterase [EC:3.1.1.105] | (RefSeq) carboxylesterase 1-like	Isoquinoline alkaloid biosynthesis (ko00950)	[V]	Defense mechanisms	alpha/beta hydrolase fold	Probable carboxylesterase 8 OS=Arabidopsis thaliana OX=3702 GN=CXE8 PE=2 SV=1	V	Defense mechanisms	probable carboxylesterase 8 [Sorghum bicolor]
Cl014060	3967	3421	2516	8690	26595	12923	68.3171	73.2959	51.3885	172.976	512.321	239.846	0.00512642981812534	2.14786065657175	up	[R]	General function prediction only	Cellular Component: mitochondrion (GO:0005739);; Biological Process: glutathione metabolic process (GO:0006749);; Biological Process: embryo development ending in seed dormancy (GO:0009793);; Biological Process: endosperm development (GO:0009960);; Molecular Function: hydrolase activity, acting on ester bonds (GO:0016788);; Molecular Function: sulfur dioxygenase activity (GO:0050313);; Biological…	K17725|5.8e-108|sbi:8060399|K17725 sulfur dioxygenase [EC:1.13.11.18] | (RefSeq) persulfide dioxygenase ETHE1 homolog, mitochondrial	Sulfur metabolism (ko00920)	[R]	General function prediction only	Metallo-beta-lactamase superfamily	Persulfide dioxygenase ETHE1 homolog, mitochondrial OS=Arabidopsis thaliana OX=3702 GN=GLY3 PE=1 SV=3	S	Function unknown	persulfide dioxygenase ETHE1 homolog, mitochondrial [Sorghum bicolor]
Cl017661	6585	8106	9871	2763	2648	3473	56.7655	86.3148	92.1201	27.2495	25.2753	31.852	6.93044791453676e-07	-1.63303	down	--	--	Cellular Component: cytoplasm (GO:0005737);; Cellular Component: endosome (GO:0005768);; Cellular Component: Golgi apparatus (GO:0005794);; Cellular Component: trans-Golgi network (GO:0005802);; Molecular Function: methyltransferase activity (GO:0008168);; Cellular Component: integral component of membrane (GO:0016021);; Biological Process: methylation (GO:0032259);;	K23870|0.0e+00|zma:103627760|K23870 putative pectin methyltransferase [EC:2.1.1.-] | (RefSeq) probable pectin methyltransferase QUA2 isoform X1	--	--	--	Putative S-adenosyl-L-methionine-dependent methyltransferase	Probable pectin methyltransferase QUA2 OS=Arabidopsis thaliana OX=3702 GN=QUA2 PE=1 SV=2	S	Function unknown	probable pectin methyltransferase QUA2 [Zea mays]
Cl042791	96	81	85	221	460	353	2.13694	2.21918	2.03145	5.61958	11.3388	8.37564	0.000888798132727546	1.83022626766511	up	--	--	--	--	--	[BK]	Chromatin structure and dynamics;; Transcription	Divergent CRAL/TRIO domain	--	--	--	ganglioside-induced differentiation-associated protein 2 [Panicum hallii]
Cl044411	1559	1405	1620	4043	2935	3206	36.5378	40.6686	41.1012	108.453	76.1938	79.9752	0.0189853077160105	1.01206813112347	up	--	--	--	--	--	[R]	General function prediction only	Protein of unknown function (DUF1685)	--	S	Function unknown	uncharacterized protein LOC8078922 [Sorghum bicolor]
Cl026200	113	27	33	364	186	388	2.58137	0.748937	0.815113	9.54947	4.71398	9.45808	0.0458744938755745	2.31002758445713	up	[G]	Carbohydrate transport and metabolism	Biological Process: response to molecule of bacterial origin (GO:0002237);; Molecular Function: molecular_function (GO:0003674);; Molecular Function: catalytic activity (GO:0003824);; Molecular Function: phosphoglycerate kinase activity (GO:0004618);; Molecular Function: protein kinase activity (GO:0004672);; Cellular Component: cellular_component (GO:0005575);; Cellular Component: extracellular …	K00927|2.5e-57|sbi:110431217|K00927 phosphoglycerate kinase [EC:2.7.2.3] | (RefSeq) phosphoglycerate kinase, cytosolic	Glycolysis / Gluconeogenesis (ko00010);; Carbon fixation in photosynthetic organisms (ko00710);; Carbon metabolism (ko01200);; Biosynthesis of amino acids (ko01230)	[G]	Carbohydrate transport and metabolism	Phosphoglycerate kinase	Phosphoglycerate kinase, cytosolic OS=Triticum aestivum OX=4565 PE=2 SV=1	G	Carbohydrate transport and metabolism	hypothetical protein E2562_017279 [Oryza meyeriana var. granulata]
Cl041109	20	21	18	62	203	76	0.263009	0.35116	0.286655	1.17151	4.10989	1.43001	0.0369000940590751	2.39951897644883	up	[G]	Carbohydrate transport and metabolism	Biological Process: biosynthetic process (GO:0009058);; Molecular Function: strictosidine synthase activity (GO:0016844);;	K01757|1.6e-41|crb:111828550|K01757 strictosidine synthase [EC:4.3.3.2] | (RefSeq) protein STRICTOSIDINE SYNTHASE-LIKE 12-like	Indole alkaloid biosynthesis (ko00901)	[R]	General function prediction only	Strictosidine synthase	Protein STRICTOSIDINE SYNTHASE-LIKE 10 OS=Arabidopsis thaliana OX=3702 GN=SSL10 PE=2 SV=1	J	Translation, ribosomal structure and biogenesis	protein STRICTOSIDINE SYNTHASE-LIKE 10 isoform X2 [Sorghum bicolor]
Cl021345	325	453	675	1326	1903	1312	9.17732	15.818	20.6568	42.9135	59.6082	39.4834	0.0399940961367466	1.49660492558272	up	[J]	Translation, ribosomal structure and biogenesis	Molecular Function: structural constituent of ribosome (GO:0003735);; Cellular Component: cytosol (GO:0005829);; Biological Process: translation (GO:0006412);; Cellular Component: chloroplast envelope (GO:0009941);; Cellular Component: cytosolic large ribosomal subunit (GO:0022625);;	K02906|8.7e-140|sbi:8057538|K02906 large subunit ribosomal protein L3 | (RefSeq) 50S ribosomal protein L3, chloroplastic	Ribosome (ko03010)	[J]	Translation, ribosomal structure and biogenesis	Ribosomal protein L3	50S ribosomal protein L3, chloroplastic (Fragment) OS=Nicotiana tabacum OX=4097 GN=RPL3 PE=2 SV=1	J	Translation, ribosomal structure and biogenesis	50S ribosomal protein L3, chloroplastic [Sorghum bicolor]
Cl034588	135	179	123	0	0	0	13.0348	21.3173	12.7819	0	0	0	1.00933267427107e-10	-9.78748	down	--	--	Molecular Function: DNA binding (GO:0003677);; Molecular Function: DNA-directed 5'-3' RNA polymerase activity (GO:0003899);; Biological Process: transcription, DNA-templated (GO:0006351);; Molecular Function: zinc ion binding (GO:0008270);;	K03009|6.3e-12|ppp:112276606|K03009 DNA-directed RNA polymerases I, II, and III subunit RPABC4 | (RefSeq) DNA-directed RNA polymerases II, IV and V subunit 12 isoform X1	RNA polymerase (ko03020)	[K]	Transcription	DNA directed RNA polymerase, 7 kDa subunit	DNA-directed RNA polymerases II, IV and V subunit 12 OS=Arabidopsis thaliana OX=3702 GN=NRPB12 PE=1 SV=1	K	Transcription	hypothetical protein JCGZ_16325 [Jatropha curcas]
Cl044245	3083	2531	3874	1428	1401	1858	22.6289	22.9458	30.7851	11.994	11.3888	14.5068	0.00109104961624085	-1.17656	down	[R]	General function prediction only	Biological Process: defense response (GO:0006952);; Molecular Function: ADP binding (GO:0043531);;	K15078|3.0e-71|vvi:100255136|K15078 structure-specific endonuclease subunit SLX1 [EC:3.6.1.-] | (RefSeq) putative disease resistance protein RGA1	--	[T]	Signal transduction mechanisms	NB-ARC domain	Putative disease resistance protein RGA3 OS=Solanum bulbocastanum OX=147425 GN=RGA3 PE=2 SV=2	T	Signal transduction mechanisms	putative disease resistance protein RGA3 [Sorghum bicolor]
Cl022870	23	31	27	63	110	171	0.448111	0.746944	0.567902	1.41327	2.40381	3.60008	0.0280291770233074	1.89405089040558	up	--	--	Molecular Function: ubiquitin-protein transferase activity (GO:0004842);;	K10260|1.3e-12|cre:CHLREDRAFT_205525|K10260 F-box and WD-40 domain protein 7 | (RefSeq) predicted protein	Ubiquitin mediated proteolysis (ko04120)	--	--	U-box domain	E3 ubiquitin-protein ligase PUB23 OS=Arabidopsis thaliana OX=3702 GN=PUB23 PE=1 SV=1	H	Coenzyme transport and metabolism	E3 ubiquitin-protein ligase PUB23 [Sorghum bicolor]
Cl041429	34	54	53	103	354	230	2.78692	5.51882	4.79162	9.81295	32.8057	20.5224	0.0340454475315664	2.12032160162651	up	--	--	--	K15777|2.0e-14|mesc:110630336|K15777 4,5-DOPA dioxygenase extradiol [EC:1.13.11.-] | (RefSeq) uncharacterized protein LOC110630336	Betalain biosynthesis (ko00965)	--	--	ZF-HD protein dimerisation region	Mini zinc finger protein 1 OS=Oryza sativa subsp. indica OX=39946 GN=MIF1 PE=3 SV=1	S	Function unknown	mini zinc finger protein 1 [Sorghum bicolor]
Cl008440	53	71	53	205	131	221	1.03286	1.71029	1.12312	4.60123	2.83322	4.6054	0.0182532504162099	1.48872928326698	up	[S]	Function unknown	Cellular Component: integral component of membrane (GO:0016021);;	K22736|1.4e-06|obr:102720070|K22736 vacuolar iron transporter family protein | (RefSeq) vacuolar iron transporter homolog 3-like	--	--	--	Protein of unknown function, DUF599	--	S	Function unknown	uncharacterized protein LOC100276373 [Zea mays]
Cl012074	553	264	280	154	142	111	17.4496	10.2834	9.56671	5.55279	4.95067	3.70267	0.0407703261477088	-1.54645	down	--	--	--	K19784|1.3e-06|sbi:8077370|K19784 chromate reductase, NAD(P)H dehydrogenase (quinone) | (RefSeq) probable NADPH:quinone oxidoreductase 2	--	--	--	--	--	--	--	--
Cl022322	396	357	455	237	213	213	3.51496	3.91755	4.36909	2.4056	2.09175	2.01072	0.0173915309502397	-1.00925	down	--	--	Cellular Component: RNA polymerase III complex (GO:0005666);; Biological Process: transcription, DNA-templated (GO:0006351);;	K14721|2.0e-276|sbi:8076259|K14721 DNA-directed RNA polymerase III subunit RPC5 | (RefSeq) uncharacterized protein LOC8076259	RNA polymerase (ko03020)	[K]	Transcription	Sin-like protein conserved region	--	K	Transcription	hypothetical protein SORBI_3007G097400 [Sorghum bicolor]
Cl016160	1094	1139	1133	254	403	248	5.63403	7.24699	6.31429	1.49331	2.29846	1.35736	1.14960565670956e-06	-2.03404	down	--	--	Molecular Function: protein serine/threonine kinase activity (GO:0004674);; Molecular Function: ATP binding (GO:0005524);; Cellular Component: integral component of membrane (GO:0016021);;	K13437|9.1e-11|dosa:Os11t0569733-00|K13437 receptor kinase-like protein | (RefSeq) Os11g0569733; Similar to Leucine Rich Repeat family protein.	Plant-pathogen interaction (ko04626)	--	--	Leucine rich repeat	Receptor kinase-like protein Xa21 OS=Oryza sativa subsp. indica OX=39946 GN=XA21 PE=1 SV=1	T	Signal transduction mechanisms	hypothetical protein GQ55_5G479600 [Panicum hallii var. hallii]
Cl030750	40	18	21	537	78	105	1.25595	0.66792	0.720269	19.4956	2.72854	3.5452	0.0429258883214621	3.11275813810803	up	--	--	Cellular Component: integral component of membrane (GO:0016021);;	K16286|2.2e-15|osa:107280520|K16286 E3 ubiquitin-protein ligase EL5 [EC:2.3.2.27] | (RefSeq) E3 ubiquitin-protein ligase EL5-like	--	[O]	Posttranslational modification, protein turnover, chaperones	Ring finger domain	RING-H2 finger protein ATL60 OS=Arabidopsis thaliana OX=3702 GN=ATL60 PE=2 SV=1	O	Posttranslational modification, protein turnover, chaperones	RING-H2 finger protein ATL64 [Zea mays]
Cl017734	0	0	0	58	95	200	0	0	0	1.96993	3.13796	6.34959	7.26050875046902e-08	9.11852709380121	up	--	--	Cellular Component: chloroplast thylakoid membrane (GO:0009535);; Biological Process: photosynthetic electron transport in photosystem I (GO:0009773);; Cellular Component: NAD(P)H dehydrogenase complex (plastoquinone) (GO:0010598);;	--	--	--	--	--	Photosynthetic NDH subunit of subcomplex B 4, chloroplastic OS=Arabidopsis thaliana OX=3702 GN=PNSB4 PE=2 SV=1	--	--	Photosynthetic NDH subunit of subcomplex B 4 chloroplastic [Zea mays]
Cl025641	0	7	15	348	91	182	0	0.100877	0.189945	4.71451	1.19017	2.35116	0.00389043212042918	4.66678609207144	up	[IR]	Lipid transport and metabolism;; General function prediction only	Molecular Function: hydrolase activity, acting on ester bonds (GO:0016788);;	K14209|1.6e-22|ats:109773794|K14209 solute carrier family 36 (proton-coupled amino acid transporter) | (RefSeq) uncharacterized protein LOC109773794	--	--	--	GDSL-like Lipase/Acylhydrolase	GDSL esterase/lipase At1g29660 OS=Arabidopsis thaliana OX=3702 GN=At1g29660 PE=1 SV=1	S	Function unknown	GDSL esterase/lipase At5g55050-like isoform X1 [Sorghum bicolor]
Cl015500	3958	3310	5929	2353	1719	2095	31.0751	32.101	50.4001	21.1406	14.941	17.5026	0.0319438978661569	-1.24286	down	--	--	Molecular Function: protein serine/threonine kinase activity (GO:0004674);; Molecular Function: ATP binding (GO:0005524);; Cellular Component: plasma membrane (GO:0005886);; Cellular Component: integral component of membrane (GO:0016021);;	K00924|4.1e-65|lang:109334483|K00924 kinase [EC:2.7.1.-] | (RefSeq) receptor-like protein kinase HSL1	--	--	--	Leucine rich repeat	Receptor-like protein kinase HSL1 OS=Arabidopsis thaliana OX=3702 GN=HSL1 PE=2 SV=1	T	Signal transduction mechanisms	receptor-like protein kinase HSL1 [Sorghum bicolor]
Cl010206	51	126	44	506	1647	1287	1.25398	3.89559	1.17502	14.4921	45.6503	34.2691	1.7719178278323e-06	3.77600722385534	up	--	--	Cellular Component: photosystem I reaction center (GO:0009538);; Biological Process: photosynthesis (GO:0015979);;	K02693|3.4e-63|sbi:110433187|K02693 photosystem I subunit IV | (RefSeq) photosystem I reaction center subunit IV, chloroplastic-like	Photosynthesis (ko00195)	--	--	Photosystem I reaction centre subunit IV / PsaE	Photosystem I reaction center subunit IV, chloroplastic OS=Hordeum vulgare OX=4513 GN=PSAE PE=1 SV=2	S	Function unknown	photosystem I reaction center subunit IV, chloroplastic-like [Sorghum bicolor]
Cl001540	109	159	83	377	715	412	6.8991	12.4523	5.71043	27.4312	50.4099	27.8992	0.00765903862669713	1.95240425459243	up	[T]	Signal transduction mechanisms	Cellular Component: chloroplast (GO:0009507);; Biological Process: negative regulation of reductive pentose-phosphate cycle (GO:0080153);;	--	--	--	--	CP12 domain	Calvin cycle protein CP12-1, chloroplastic OS=Arabidopsis thaliana OX=3702 GN=CP12-1 PE=1 SV=1	S	Function unknown	calvin cycle protein CP12-1, chloroplastic [Sorghum bicolor]
Cl035369	215	1318	1978	162	204	80	7.84422	59.4846	78.2359	6.74477	8.2463	3.10067	0.0186252074848437	-3.11548	down	--	--	Molecular Function: enzyme inhibitor activity (GO:0004857);; Biological Process: negative regulation of catalytic activity (GO:0043086);;	--	--	--	--	Plant invertase/pectin methylesterase inhibitor	Pectinesterase inhibitor 28 OS=Oryza sativa subsp. japonica OX=39947 GN=PMEI28 PE=2 SV=1	S	Function unknown	pectinesterase inhibitor 28 [Sorghum bicolor]
Cl007266	14	8	0	252	1023	1239	0.275906	0.187416	0	6.02574	23.7244	27.6247	1.17386019215478e-08	6.66398304933633	up	--	--	Cellular Component: photosystem I (GO:0009522);; Cellular Component: photosystem II (GO:0009523);; Cellular Component: chloroplast thylakoid membrane (GO:0009535);; Biological Process: photosynthesis, light harvesting (GO:0009765);; Cellular Component: integral component of membrane (GO:0016021);; Molecular Function: chlorophyll binding (GO:0016168);; Biological Process: protein-chromophore linka…	K08908|2.4e-150|sbi:110432431|K08908 light-harvesting complex I chlorophyll a/b binding protein 2 | (RefSeq) photosystem I chlorophyll a/b-binding protein 2, chloroplastic	Photosynthesis - antenna proteins (ko00196)	--	--	Chlorophyll A-B binding protein	Photosystem I chlorophyll a/b-binding protein 2, chloroplastic OS=Arabidopsis thaliana OX=3702 GN=LHCA2 PE=1 SV=1	C	Energy production and conversion	chlorophyll a-b binding protein [Saccharum hybrid cultivar R570]
Cl034696	134	822	982	114	94	140	1.80419	13.7006	14.3443	1.74633	1.39924	2.00884	0.0299919238143761	-2.6658	down	--	--	Molecular Function: DNA-binding transcription activator activity, RNA polymerase II-specific (GO:0001228);; Cellular Component: nucleus (GO:0005634);; Molecular Function: protein dimerization activity (GO:0046983);;	K05765|2.5e-11|gra:105781290|K05765 cofilin | (RefSeq) uncharacterized LOC105781290	--	--	--	--	Transcription factor bHLH112 OS=Arabidopsis thaliana OX=3702 GN=BHLH112 PE=1 SV=1	K	Transcription	transcription factor bHLH112 [Sorghum bicolor]
NewGene_1615	20	36	20	239	245	191	0.412399	0.932246	0.44546	5.80851	5.7377	4.314	6.45636970326189e-08	3.0037492993204	up	--	--	Molecular Function: molecular_function (GO:0003674);; Molecular Function: catalytic activity (GO:0003824);; Molecular Function: protein kinase activity (GO:0004672);; Molecular Function: protein serine/threonine kinase activity (GO:0004674);; Cellular Component: cellular_component (GO:0005575);; Cellular Component: intracellular (GO:0005622);; Cellular Component: obsolete cell (GO:0005623);; Cell…	--	--	--	--	--	--	T	Signal transduction mechanisms	uncharacterized protein LOC8068540 [Sorghum bicolor]
Cl023978	3	0	2	80	216	605	0.055271	0	0.044668	2.10852	5.51254	14.8624	9.98796210149568e-09	7.28254278796096	up	[G]	Carbohydrate transport and metabolism	Biological Process: glucose metabolic process (GO:0006006);; Molecular Function: oxidoreductase activity, acting on the aldehyde or oxo group of donors, NAD or NADP as acceptor (GO:0016620);; Molecular Function: NADP binding (GO:0050661);; Molecular Function: NAD binding (GO:0051287);;	K05298|6.0e-181|sbi:110436299|K05298 glyceraldehyde-3-phosphate dehydrogenase (NADP+) (phosphorylating) [EC:1.2.1.13] | (RefSeq) glyceraldehyde-3-phosphate dehydrogenase A, chloroplastic	Carbon fixation in photosynthetic organisms (ko00710);; Carbon metabolism (ko01200)	[G]	Carbohydrate transport and metabolism	Glyceraldehyde 3-phosphate dehydrogenase, C-terminal domain	Glyceraldehyde-3-phosphate dehydrogenase A, chloroplastic OS=Zea mays OX=4577 GN=GAPA PE=2 SV=1	G	Carbohydrate transport and metabolism	hypothetical protein SORBI_3006G105900 [Sorghum bicolor]
Cl020204	350	427	573	121	190	75	5.82048	8.76341	10.3187	2.30318	3.48434	1.32324	0.0189853077160105	-1.93194	down	--	--	Biological Process: lipid transport (GO:0006869);; Molecular Function: lipid binding (GO:0008289);; Cellular Component: integral component of membrane (GO:0016021);;	--	--	[R]	General function prediction only	C2 domain	C2 domain-containing protein At1g53590 OS=Arabidopsis thaliana OX=3702 GN=NTMC2T6.1 PE=1 SV=2	M	Cell wall/membrane/envelope biogenesis	hypothetical protein SORBI_3010G091300 [Sorghum bicolor]
Cl040951	20	34	29	66	144	141	0.575201	1.21633	0.907849	2.18239	4.61099	4.34413	0.0346059704749901	1.90346269029074	up	--	--	Cellular Component: nucleus (GO:0005634);; Biological Process: negative regulation of transcription, DNA-templated (GO:0045892);;	--	--	--	--	Transcriptional repressor, ovate	Transcription repressor OFP8 OS=Oryza sativa subsp. japonica OX=39947 GN=OFP8 PE=1 SV=1	S	Function unknown	transcription repressor OFP8 [Sorghum bicolor]
Cl000582	57	59	28	143	289	203	4.75254	6.1006	2.47801	13.8057	27.0487	18.2642	0.0136457984747045	1.99209670133217	up	--	--	Molecular Function: DNA binding (GO:0003677);; Molecular Function: DNA-binding transcription factor activity (GO:0003700);; Cellular Component: nucleus (GO:0005634);;	K09286|1.6e-24|sbi:8082008|K09286 EREBP-like factor | (RefSeq) ethylene-responsive transcription factor 1	--	--	--	--	--	K	Transcription	ethylene-responsive transcription factor 1 [Sorghum bicolor]
Cl010499	13448	191	4248	483	382	564	262.816	4.59001	89.8737	10.7833	8.25133	11.7152	0.0409107985000662	-3.75391	down	--	--	Molecular Function: carbohydrate binding (GO:0030246);; Cellular Component: apoplast (GO:0048046);;	K19027|2.6e-07|smo:SELMODRAFT_443317|K19027 zinc finger FYVE domain-containing protein 26 | (RefSeq) hypothetical protein	--	--	--	Dirigent-like protein	--	S	Function unknown	jasmonate-induced protein [Zea mays]
Cl015599	70	189	43	838	2014	533	1.72516	5.74344	1.13674	23.63	55.0115	13.9692	0.00324270435568797	3.34795399883193	up	--	--	--	K22422|4.7e-12|smo:SELMODRAFT_442995|K22422 protein downstream neighbor of Son | (RefSeq) hypothetical protein	--	--	--	SOUL heme-binding protein	--	S	Function unknown	heme-binding protein 2 [Sorghum bicolor]
Cl007218	307	388	62	59	10	16	5.15224	8.03832	1.115	1.12386	0.183968	0.278826	0.0458744938755745	-3.26635	down	[T]	Signal transduction mechanisms	Molecular Function: protein serine/threonine kinase activity (GO:0004674);; Molecular Function: ATP binding (GO:0005524);; Cellular Component: cytoplasm (GO:0005737);; Biological Process: protein phosphorylation (GO:0006468);; Biological Process: intracellular signal transduction (GO:0035556);;	K08867|2.2e-182|sbi:8078962|K08867 WNK lysine deficient protein kinase [EC:2.7.11.1] | (RefSeq) probable serine/threonine-protein kinase WNK5	--	[R]	General function prediction only	Protein kinase domain	Probable serine/threonine-protein kinase WNK5 OS=Oryza sativa subsp. japonica OX=39947 GN=WNK5 PE=2 SV=1	T	Signal transduction mechanisms	probable serine/threonine-protein kinase WNK5 [Sorghum bicolor]
Cl029696	16	19	4	106	307	54	0.226538	0.347143	0.05177	1.82429	5.11857	0.852303	0.0182384639740291	3.4727113810585	up	[G]	Carbohydrate transport and metabolism	Molecular Function: UDP-glycosyltransferase activity (GO:0008194);; Cellular Component: intracellular membrane-bounded organelle (GO:0043231);;	K23260|4.2e-76|egu:105056277|K23260 scopoletin glucosyltransferase [EC:2.4.1.128] | (RefSeq) scopoletin glucosyltransferase-like	Phenylpropanoid biosynthesis (ko00940)	[GC]	Carbohydrate transport and metabolism;; Energy production and conversion	UDP-glucoronosyl and UDP-glucosyl transferase	UDP-glycosyltransferase 73E1 OS=Stevia rebaudiana OX=55670 GN=UGT73E1 PE=2 SV=1	--	--	UDP glucosyltransferase-1 [Zea mays]
Cl012667	11064	10735	12928	3719	4948	5760	95.7772	114.794	121.155	36.8317	47.437	53.0499	4.31838530596058e-07	-1.43181	down	--	--	Molecular Function: methyltransferase activity (GO:0008168);; Biological Process: methylation (GO:0032259);;	K15449|2.3e-126|gmx:100791920|K15449 tRNA wybutosine-synthesizing protein 1 [EC:4.1.3.44] | (RefSeq) probable methyltransferase PMT28	--	--	--	Putative S-adenosyl-L-methionine-dependent methyltransferase	Probable methyltransferase PMT26 OS=Arabidopsis thaliana OX=3702 GN=At5g64030 PE=2 SV=1	S	Function unknown	hypothetical protein Zm00014a_027506 [Zea mays]
Cl024937	1314	1639	1369	3574	7650	4039	32.0659	49.4239	36.1875	99.856	206.873	104.926	0.0121323109151728	1.67815324051248	up	--	--	--	--	--	--	--	--	Protein EARLY RESPONSIVE TO DEHYDRATION 15 OS=Arabidopsis thaliana OX=3702 GN=ERD15 PE=1 SV=1	S	Function unknown	protein EARLY RESPONSIVE TO DEHYDRATION 15 [Sorghum bicolor]
Cl021955	2085	1859	2400	5940	14580	6128	64.1896	70.7094	79.9847	209.251	497.202	200.768	0.00926083867065743	1.94221630006725	up	--	--	--	--	--	--	--	Aluminium induced protein	Stem-specific protein TSJT1 OS=Nicotiana tabacum OX=4097 GN=TSJT1 PE=2 SV=1	S	Function unknown	stem-specific protein TSJT1 [Sorghum bicolor]
Cl040353	71	165	39	848	5173	3726	1.60346	4.63224	0.940112	22.0731	130.352	90.1873	1.61485753540444e-07	4.9590066087983	up	--	--	Biological Process: response to light stimulus (GO:0009416);; Cellular Component: photosystem I (GO:0009522);; Cellular Component: photosystem II (GO:0009523);; Cellular Component: chloroplast thylakoid membrane (GO:0009535);; Biological Process: photosynthesis, light harvesting in photosystem I (GO:0009768);; Cellular Component: plastoglobule (GO:0010287);; Cellular Component: integral component…	K08916|7.4e-158|zma:542320|K08916 light-harvesting complex II chlorophyll a/b binding protein 5 | (RefSeq) Lhcb5-2; chlorophyll a/b-binding apoprotein CP26 precursor	Photosynthesis - antenna proteins (ko00196)	--	--	Chlorophyll A-B binding protein	Chlorophyll a-b binding protein CP26, chloroplastic OS=Arabidopsis thaliana OX=3702 GN=LHCB5 PE=1 SV=1	C	Energy production and conversion	chlorophyll a/b-binding apoprotein CP26 precursor [Zea mays]
Cl030262	55	52	72	183	131	192	0.870767	1.02139	1.2435	3.34166	2.3108	3.24618	0.020742411526424	1.34325981918928	up	[O]	Posttranslational modification, protein turnover, chaperones	Biological Process: protein folding (GO:0006457);; Molecular Function: unfolded protein binding (GO:0051082);;	K09519|2.5e-152|sita:101774964|K09519 DnaJ homolog subfamily B member 13 | (RefSeq) dnaJ protein homolog 1	--	[O]	Posttranslational modification, protein turnover, chaperones	DnaJ C terminal domain	--	O	Posttranslational modification, protein turnover, chaperones	hypothetical protein BAE44_0016807 [Dichanthelium oligosanthes]
Cl005503	971	731	1260	2778	5209	3636	13.1976	12.2695	18.5499	43.2306	78.4678	52.6226	0.000637611603597813	1.82977094796968	up	[QV]	Secondary metabolites biosynthesis, transport and catabolism;; Defense mechanisms	Molecular Function: monooxygenase activity (GO:0004497);; Molecular Function: iron ion binding (GO:0005506);; Molecular Function: oxidoreductase activity, acting on paired donors, with incorporation or reduction of molecular oxygen (GO:0016705);; Molecular Function: heme binding (GO:0020037);;	K13260|4.6e-121|vvi:100261095|K13260 isoflavone/4'-methoxyisoflavone 2'-hydroxylase [EC:1.14.14.90 1.14.14.89] | (RefSeq) isoflavone 2'-hydroxylase	Isoflavonoid biosynthesis (ko00943)	[Q]	Secondary metabolites biosynthesis, transport and catabolism	Cytochrome P450	Cytochrome P450 81Q32 OS=Catharanthus roseus OX=4058 GN=CYP81Q32 PE=2 SV=1	Q	Secondary metabolites biosynthesis, transport and catabolism	cytochrome P450 CYP81A4 [Zea mays]
Cl004384	455	701	825	1481	2229	1876	9.49087	18.0841	18.6511	35.408	51.5952	41.7064	0.0357197001920207	1.33538883559573	up	[E]	Amino acid transport and metabolism	Molecular Function: folic acid binding (GO:0005542);; Molecular Function: transferase activity (GO:0016740);;	--	--	--	--	Formiminotransferase domain, N-terminal subdomain	--	E	Amino acid transport and metabolism	formimidoyltransferase-cyclodeaminase [Sorghum bicolor]
Cl022085	55	38	83	190	193	171	1.34	1.13711	2.19215	5.33989	5.24022	4.45526	0.0440772775107103	1.51619648011376	up	--	--	Cellular Component: apoplast (GO:0048046);;	K01870|5.2e-13|eus:EUTSA_v10003524mg|K01870 isoleucyl-tRNA synthetase [EC:6.1.1.5] | (RefSeq) hypothetical protein	Aminoacyl-tRNA biosynthesis (ko00970)	--	--	Dirigent-like protein	--	S	Function unknown	dirigent protein 1 [Sorghum bicolor]
Cl024532	366	203	240	782	883	799	5.73702	3.93454	4.06982	14.0416	15.3382	13.3442	0.000864029811969333	1.4736568798394	up	--	--	Biological Process: response to molecule of bacterial origin (GO:0002237);; Biological Process: regulation of immune system process (GO:0002682);; Biological Process: negative regulation of immune system process (GO:0002683);; Molecular Function: molecular_function (GO:0003674);; Molecular Function: nucleic acid binding (GO:0003676);; Molecular Function: DNA binding (GO:0003677);; Molecular Funct…	--	--	--	--	Myb/SANT-like DNA-binding domain	Trihelix transcription factor ASR3 OS=Arabidopsis thaliana OX=3702 GN=ASR3 PE=1 SV=1	S	Function unknown	trihelix transcription factor ASR3 isoform X2 [Sorghum bicolor]
NewGene_1773	3812	9903	23712	390	370	841	14.9624	47.7403	91.4224	1.09438	2.20901	4.29878	9.60461652359374e-09	-4.7536	down	--	--	--	K00799|2.98e-10|oeu:111369003|K00799 glutathione S-transferase [EC:2.5.1.18] | (RefSeq) uncharacterized protein LOC111369003	Glutathione metabolism (ko00480)	[R]	General function prediction only	--	--	L	Replication, recombination and repair	Transposable element protein, putative [Oryza sativa Japonica Group]
Cl014589	15	39	27	196	569	1214	0.449625	1.47243	0.881701	6.95992	19.6322	40.2728	5.5655531345948e-07	4.37520608198372	up	--	--	Cellular Component: cellular_component (GO:0005575);; Cellular Component: intracellular (GO:0005622);; Cellular Component: obsolete cell (GO:0005623);; Cellular Component: cytoplasm (GO:0005737);; Cellular Component: chloroplast (GO:0009507);; Cellular Component: chloroplast thylakoid (GO:0009534);; Cellular Component: chloroplast thylakoid membrane (GO:0009535);; Cellular Component: plastid (GO:…	K08912|3.6e-151|zma:100274453|K08912 light-harvesting complex II chlorophyll a/b binding protein 1 | (RefSeq) light harvesting chlorophyll a/b binding protein1	Photosynthesis - antenna proteins (ko00196)	--	--	Chlorophyll A-B binding protein	Chlorophyll a-b binding protein 2, chloroplastic OS=Oryza sativa subsp. japonica OX=39947 GN=CAB2R PE=2 SV=2	P	Inorganic ion transport and metabolism	chlorophyll a-b binding protein M9 [Saccharum hybrid cultivar]
Cl005087	2	4	0	34	150	201	0.019626	0.064498	0	0.532521	2.32921	3.01077	3.21738109358368e-05	5.79719096157992	up	--	--	Cellular Component: nucleus (GO:0005634);; Biological Process: regulation of transcription, DNA-templated (GO:0006355);; Molecular Function: zinc ion binding (GO:0008270);;	K12135|1.1e-06|crb:17882893|K12135 zinc finger protein CONSTANS | (RefSeq) zinc finger protein CONSTANS isoform X2	Circadian rhythm - plant (ko04712)	[K]	Transcription	CCT motif	Zinc finger protein CONSTANS-LIKE 16 OS=Arabidopsis thaliana OX=3702 GN=COL16 PE=1 SV=2	K	Transcription	zinc finger protein CONSTANS-LIKE 16 [Sorghum bicolor]
Cl032267	1106	750	1198	2458	3089	2342	25.044	20.9752	29.3715	63.6965	77.4732	56.4146	0.0131054691273123	1.23536767207992	up	--	--	Cellular Component: integral component of membrane (GO:0016021);;	--	--	--	--	--	--	--	--	uncharacterized protein LOC8067049 [Sorghum bicolor]
Cl041723	7041	5911	8387	3040	3360	4039	44.1399	45.7722	56.9185	21.8019	23.3558	34.1951	5.13881692944504e-05	-1.18936	down	--	--	--	K20286|0.0e+00|sbi:110429999|K20286 TATA element modulatory factor | (RefSeq) golgin candidate 5	--	[K]	Transcription	TATA element modulatory factor 1 TATA binding	Golgin candidate 5 OS=Arabidopsis thaliana OX=3702 GN=GC5 PE=1 SV=1	K	Transcription	Golgin candidate 5 [Zea mays]
Cl008349	117	92	93	753	373	669	0.936537	0.908486	0.801446	6.9137	3.31451	5.71224	2.0901305884898e-07	2.42393453528359	up	[S]	Function unknown	Molecular Function: methyltransferase activity (GO:0008168);; Molecular Function: oxidoreductase activity (GO:0016491);;	K00574|0.0e+00|zma:100281392|K00574 cyclopropane-fatty-acyl-phospholipid synthase [EC:2.1.1.79] | (RefSeq) cyclopropane fatty acid synthase	--	--	--	Mycolic acid cyclopropane synthetase	--	M	Cell wall/membrane/envelope biogenesis	hypothetical protein SORBI_3002G258400 [Sorghum bicolor]
Cl021696	60	70	53	269	621	493	2.34602	3.35445	2.24781	12.0887	27.0435	20.6307	1.61485753540444e-07	2.75717299514996	up	--	--	Cellular Component: integral component of membrane (GO:0016021);;	--	--	--	--	--	--	O	Posttranslational modification, protein turnover, chaperones	RING-H2 finger protein ATL79 [Zea mays]
Cl021098	19	29	0	383	1459	1631	0.438203	0.841952	0	10.5211	38.7898	41.6764	2.17302640054389e-05	5.98148070035772	up	--	--	Cellular Component: photosystem I (GO:0009522);; Cellular Component: photosystem II (GO:0009523);; Cellular Component: chloroplast thylakoid membrane (GO:0009535);; Biological Process: photosynthesis, light harvesting (GO:0009765);; Cellular Component: integral component of membrane (GO:0016021);; Molecular Function: chlorophyll binding (GO:0016168);; Biological Process: protein-chromophore linka…	K08907|5.9e-135|sita:101784575|K08907 light-harvesting complex I chlorophyll a/b binding protein 1 | (RefSeq) chlorophyll a-b binding protein 1B-21, chloroplastic	Photosynthesis - antenna proteins (ko00196)	--	--	Chlorophyll A-B binding protein	Chlorophyll a-b binding protein 1B-21, chloroplastic OS=Hordeum vulgare OX=4513 GN=LHC Ib-21 PE=1 SV=1	C	Energy production and conversion	chlorophyll a-b binding protein 1B-21, chloroplastic [Setaria italica]
NewGene_2437	431	135	308	84	72	40	9.77727	3.69083	7.94518	2.18472	1.81823	0.906652	0.0174766113067691	-2.25338	down	--	--	--	--	--	--	--	--	--	--	--	hypothetical protein A4A49_43070, partial [Nicotiana attenuata]
Cl000102	2472	880	1880	610	506	312	92.7739	40.8096	76.3736	26.1836	21.0165	12.448	0.0174766113067691	-1.97337	down	--	--	Biological Process: lipid transport (GO:0006869);;	--	--	--	--	Probable lipid transfer	Non-specific lipid-transfer protein 2 OS=Oryza sativa subsp. indica OX=39946 GN=LTP-2 PE=3 SV=2	S	Function unknown	hypothetical protein BAE44_0005069 [Dichanthelium oligosanthes]
Cl000262	22	212	105	568	1114	882	0.291133	4.19087	1.73028	10.2489	18.7988	14.5112	0.049120932381341	2.72774947584854	up	[G]	Carbohydrate transport and metabolism	Molecular Function: glyceraldehyde-3-phosphate dehydrogenase (NAD+) (phosphorylating) activity (GO:0004365);; Biological Process: glucose metabolic process (GO:0006006);; Cellular Component: chloroplast (GO:0009507);; Molecular Function: NADP binding (GO:0050661);; Molecular Function: NAD binding (GO:0051287);;	K05298|3.6e-214|sbi:110431784|K05298 glyceraldehyde-3-phosphate dehydrogenase (NADP+) (phosphorylating) [EC:1.2.1.13] | (RefSeq) glyceraldehyde-3-phosphate dehydrogenase B, chloroplastic	Carbon fixation in photosynthetic organisms (ko00710);; Carbon metabolism (ko01200)	[G]	Carbohydrate transport and metabolism	Glyceraldehyde 3-phosphate dehydrogenase, C-terminal domain	Glyceraldehyde-3-phosphate dehydrogenase B, chloroplastic OS=Pisum sativum OX=3888 GN=GAPB PE=1 SV=2	G	Carbohydrate transport and metabolism	glyceraldehyde-3-phosphate dehydrogenase B, chloroplastic [Sorghum bicolor]
Cl037540	51	118	299	12	26	7	2.08287	6.0106	13.3701	0.527876	1.16951	0.271659	0.01026894783345	-3.50903	down	--	--	Molecular Function: serine-type carboxypeptidase activity (GO:0004185);;	K16297|2.6e-56|zma:103647520|K16297 serine carboxypeptidase-like clade II [EC:3.4.16.-] | (RefSeq) serine carboxypeptidase-like 28	--	[OE]	Posttranslational modification, protein turnover, chaperones;; Amino acid transport and metabolism	Serine carboxypeptidase	Serine carboxypeptidase 1 OS=Medicago truncatula OX=3880 GN=SCP1 PE=1 SV=3	--	--	Serine carboxypeptidase-like 40 [Dichanthelium oligosanthes]
Cl000295	580	719	667	1564	3547	2774	9.89246	15.1585	12.4839	30.6555	67.2947	50.5622	0.00070793867077768	1.84209575425919	up	--	--	Cellular Component: extracellular region (GO:0005576);;	K20628|1.5e-08|vvi:100260198|K20628 expansin | (RefSeq) expansin-B3	--	--	--	Lytic transglycolase	Expansin-like A1 OS=Oryza sativa subsp. japonica OX=39947 GN=EXLA1 PE=2 SV=1	S	Function unknown	expansin 80 [Saccharum hybrid cultivar]
Cl015989	4	34	0	432	1459	1778	0.105362	1.18954	0	14.1091	46.1593	54.0365	7.80102839049441e-05	6.35840198723047	up	--	--	Cellular Component: photosystem I reaction center (GO:0009538);; Biological Process: photosynthesis (GO:0015979);; Cellular Component: integral component of membrane (GO:0016021);;	K02699|7.3e-110|sita:101786300|K02699 photosystem I subunit XI | (RefSeq) photosystem I reaction center subunit XI, chloroplastic	Photosynthesis (ko00195)	--	--	Photosystem I reaction centre subunit XI	Photosystem I reaction center subunit XI, chloroplastic OS=Hordeum vulgare OX=4513 GN=PSAL PE=1 SV=1	S	Function unknown	hypothetical protein C2845_PM05G19280 [Panicum miliaceum]
Cl019472	71	102	148	285	1118	898	3.84968	6.80499	8.70144	17.7157	67.4104	51.9872	0.00231847700366212	2.66608399274405	up	--	--	Molecular Function: DNA binding (GO:0003677);; Molecular Function: zinc ion binding (GO:0008270);;	--	--	[R]	General function prediction only	A20-like zinc finger	Zinc finger A20 and AN1 domain-containing stress-associated protein 5 OS=Oryza sativa subsp. japonica OX=39947 GN=SAP5 PE=2 SV=1	S	Function unknown	AN12 [Zea mays]
Cl030332	3335	103	667	58	86	11	53.7461	2.04541	11.6389	1.06689	1.52493	0.185934	0.00594211686454397	-4.76342	down	--	--	Biological Process: defense response (GO:0006952);; Biological Process: negative regulation of translation (GO:0017148);; Molecular Function: rRNA N-glycosylase activity (GO:0030598);; Molecular Function: toxin activity (GO:0090729);;	K17302|2.7e-17|bdi:104582992|K17302 coatomer subunit beta' | (RefSeq) uncharacterized protein LOC104582992 isoform X2	--	--	--	Ribosome inactivating protein	Ribosome-inactivating protein OS=Zea mays OX=4577 PE=1 SV=1	H	Coenzyme transport and metabolism	hypothetical protein EJB05_26248 [Eragrostis curvula]
Cl025036	66	2942	1598	4	30	113	5.11796	282.682	134.536	0.350174	2.53685	9.34697	0.00664060658534719	-5.26559	down	--	--	--	--	--	--	--	--	--	--	--	hypothetical protein SORBI_3006G026000 [Sorghum bicolor]
Cl014743	344	359	603	133	167	205	3.25422	4.19344	6.1813	1.43165	1.74935	2.06313	0.00715558773220714	-1.53829	down	[T]	Signal transduction mechanisms	Molecular Function: protein kinase activity (GO:0004672);; Molecular Function: ATP binding (GO:0005524);; Cellular Component: integral component of membrane (GO:0016021);;	K01180|2.0e-40|cmax:111487562|K01180 endo-1,3(4)-beta-glucanase [EC:3.2.1.6] | (RefSeq) uncharacterized protein LOC111487562	--	--	--	Protein tyrosine and serine/threonine kinase	Cysteine-rich receptor-like protein kinase 17 OS=Arabidopsis thaliana OX=3702 GN=CRK17 PE=2 SV=2	T	Signal transduction mechanisms	probable LRR receptor-like serine/threonine-protein kinase At1g12460 [Sorghum bicolor]
Cl023722	1545	1000	1942	695	588	916	24.5443	19.1284	32.5771	12.293	9.84031	14.9844	0.0486934540665003	-1.18777	down	--	--	Cellular Component: Golgi apparatus (GO:0005794);; Molecular Function: pyrimidine nucleotide-sugar transmembrane transporter activity (GO:0015165);; Cellular Component: integral component of Golgi membrane (GO:0030173);;	K15272|8.6e-30|qsu:111997732|K15272 solute carrier family 35 (UDP-sugar transporter), member A1/2/3 | (RefSeq) CMP-sialic acid transporter 2-like	--	[G]	Carbohydrate transport and metabolism	Nucleotide-sugar transporter	CMP-sialic acid transporter 4 OS=Oryza sativa subsp. japonica OX=39947 GN=CSTLP4 PE=3 SV=2	G	Carbohydrate transport and metabolism	CMP-sialic acid transporter 4 [Sorghum bicolor]
Cl030761	150	88	119	232	327	328	2.72261	1.96874	2.33888	4.81891	6.57596	6.32873	0.040561455697565	1.1656164399886	up	--	--	Cellular Component: cytoplasmic chromosome (GO:0000229);; Cellular Component: cellular_component (GO:0005575);; Cellular Component: intracellular (GO:0005622);; Cellular Component: obsolete cell (GO:0005623);; Cellular Component: chromosome (GO:0005694);; Cellular Component: cytoplasm (GO:0005737);; Biological Process: circadian rhythm (GO:0007623);; Biological Process: biological_process (GO:000…	--	--	[G]	Carbohydrate transport and metabolism	NAD(P)H-binding	Protein PLASTID TRANSCRIPTIONALLY ACTIVE 16, chloroplastic OS=Arabidopsis thaliana OX=3702 GN=PTAC16 PE=1 SV=1	G	Carbohydrate transport and metabolism	hypothetical protein SORBI_3009G091800 [Sorghum bicolor]
Cl005566	33	25	12	53	415	264	2.51546	2.32267	0.938626	4.72332	35.9159	21.9318	0.0121217808026255	3.23172423561663	up	--	--	--	--	--	--	--	--	--	--	--	uncharacterized protein LOC8086185 [Sorghum bicolor]
NewGene_7523	159	51	350	13	32	13	2.32176	0.926964	5.49782	0.200618	0.487319	0.174415	0.00822323425141156	-3.39272	down	--	--	Molecular Function: protein dimerization activity (GO:0046983);;	K13422|3.06e-15|dosa:Os10t0575000-01|K13422 transcription factor MYC2 | (RefSeq) Os10g0575000; Similar to Transcription factor MYC7E (Fragment).	MAPK signaling pathway - plant (ko04016);; Plant hormone signal transduction (ko04075)	--	--	Helix-loop-helix DNA-binding domain	Transcription factor bHLH25 OS=Arabidopsis thaliana OX=3702 GN=BHLH25 PE=2 SV=2	K	Transcription	hypothetical protein SORBI_3001G141100 [Sorghum bicolor]
Cl010698	518	410	470	108	147	226	7.698	7.52367	7.55048	1.83427	2.41721	3.56601	4.52513671846942e-05	-1.71339	down	--	--	Molecular Function: protein serine/threonine kinase activity (GO:0004674);; Molecular Function: ATP binding (GO:0005524);; Cellular Component: integral component of membrane (GO:0016021);;	K13437|5.0e-17|dosa:Os11t0569733-00|K13437 receptor kinase-like protein | (RefSeq) Os11g0569733; Similar to Leucine Rich Repeat family protein.	Plant-pathogen interaction (ko04626)	--	--	Leucine rich repeat	Receptor kinase-like protein Xa21 OS=Oryza sativa subsp. japonica OX=39947 GN=XA21 PE=1 SV=1	T	Signal transduction mechanisms	probable LRR receptor-like serine/threonine-protein kinase At3g47570 [Sorghum bicolor]
Cl035039	9	9	22	67	202	87	0.241548	0.288609	0.652006	2.15611	6.3263	2.60663	0.00756545840974221	3.01717339611215	up	--	--	Molecular Function: electron transfer activity (GO:0009055);; Cellular Component: integral component of membrane (GO:0016021);; Cellular Component: anchored component of plasma membrane (GO:0046658);;	--	--	--	--	Plastocyanin-like domain	Uclacyanin 1 OS=Arabidopsis thaliana OX=3702 GN=UCC1 PE=1 SV=1	S	Function unknown	uclacyanin-2 precursor [Zea mays]
Cl037539	48	115	356	21	18	10	2.48913	7.42514	20.2059	1.24696	1.01359	0.504383	0.00725046831790191	-3.53846	down	[E]	Amino acid transport and metabolism	Molecular Function: serine-type carboxypeptidase activity (GO:0004185);; Cellular Component: vacuole (GO:0005773);; Biological Process: proteolysis involved in cellular protein catabolic process (GO:0051603);;	K16297|1.2e-50|sita:101772376|K16297 serine carboxypeptidase-like clade II [EC:3.4.16.-] | (RefSeq) putative serine carboxypeptidase-like 23	--	[OE]	Posttranslational modification, protein turnover, chaperones;; Amino acid transport and metabolism	Serine carboxypeptidase	Serine carboxypeptidase 1 OS=Medicago truncatula OX=3880 GN=SCP1 PE=1 SV=3	--	--	hypothetical protein SETIT_2G234300v2, partial [Setaria italica]
Cl022002	121	62	46	322	2174	984	0.742177	0.467807	0.303036	2.2645	14.8334	6.44899	0.000104182826374999	3.79788054341019	up	[H]	Coenzyme transport and metabolism	Cellular Component: chloroplast (GO:0009507);; Biological Process: chlorophyll biosynthetic process (GO:0015995);; Molecular Function: magnesium chelatase activity (GO:0016851);;	K03403|0.0e+00|sbi:8085857|K03403 magnesium chelatase subunit H [EC:6.6.1.1] | (RefSeq) magnesium-chelatase subunit ChlH, chloroplastic	Porphyrin and chlorophyll metabolism (ko00860)	--	--	CobN/Magnesium Chelatase	Magnesium-chelatase subunit ChlH, chloroplastic OS=Oryza sativa subsp. indica OX=39946 GN=CHLH PE=3 SV=1	H	Coenzyme transport and metabolism	Magnesium-chelatase subunit ChlH chloroplastic [Zea mays]
Cl012458	887	498	509	183	292	289	84.719	58.7527	52.6458	19.9564	30.9082	29.3926	0.01191036229785	-1.45605	down	--	--	--	--	--	--	--	--	--	--	--	uncharacterized protein LOC8056152 [Sorghum bicolor]
Cl035402	10708	16	154	70	18	50	143.446	0.254646	2.22541	1.06336	0.256195	0.70627	0.00834258951005371	-6.37579	down	--	--	Molecular Function: magnesium ion binding (GO:0000287);; Molecular Function: terpene synthase activity (GO:0010333);;	K15803|2.8e-180|sita:101755633|K15803 (-)-germacrene D synthase [EC:4.2.3.75] | (RefSeq) beta-sesquiphellandrene synthase	Sesquiterpenoid and triterpenoid biosynthesis (ko00909)	--	--	Terpene synthase family, metal binding domain	(E)-beta-caryophyllene synthase OS=Zea mays OX=4577 GN=TPS23 PE=3 SV=1	S	Function unknown	(E)-beta-caryophyllene synthase-like isoform X2 [Setaria viridis]
Cl014616	6	62	14	464	227	334	0.108249	1.45242	0.275617	10.1936	4.81998	6.81658	0.0124612960288178	3.46051054677789	up	[I]	Lipid transport and metabolism	Molecular Function: hydrolase activity (GO:0016787);;	K13699|1.6e-07|dzi:111312781|K13699 abhydrolase domain-containing protein 5 [EC:2.3.1.51] | (RefSeq) 1-acylglycerol-3-phosphate O-acyltransferase-like	--	--	--	alpha/beta hydrolase fold	Strigolactone esterase D14 OS=Oryza sativa subsp. japonica OX=39947 GN=D14 PE=1 SV=1	S	Function unknown	probable esterase KAI2 [Zea mays]
Cl008555	2	22	5	115	469	777	0.060175	1.51275	0.285473	7.55604	29.8187	47.4973	2.51165107335348e-05	5.30534116990427	up	--	--	Cellular Component: photosystem I (GO:0009522);; Biological Process: photosynthesis (GO:0015979);; Cellular Component: integral component of membrane (GO:0016021);;	K08905|1.5e-66|zma:100284847|K08905 photosystem I subunit V | (RefSeq) photosystem I reaction center subunit V	Photosynthesis (ko00195)	--	--	Photosystem I psaG / psaK	Photosystem I reaction center subunit V, chloroplastic OS=Hordeum vulgare OX=4513 GN=PSAG PE=1 SV=1	S	Function unknown	photosystem I reaction center subunit V, chloroplastic-like [Panicum hallii]
NewGene_4801	472	110	158	51	46	46	3.02492	0.851398	1.0758	0.362177	0.319294	0.303864	0.0131959689588387	-2.48225	down	--	--	Molecular Function: nucleic acid binding (GO:0003676);;	K07393|8.72e-62|soe:110775499|K07393 glutathionyl-hydroquinone reductase [EC:1.8.5.7] | (RefSeq) uncharacterized protein LOC110775499	--	[R]	General function prediction only	Reverse transcriptase (RNA-dependent DNA polymerase)	--	L	Replication, recombination and repair	retrotransposon protein, putative, unclassified [Oryza sativa Japonica Group]
Cl013490	50	84	123	0	6	4	0.743843	1.64304	2.17704	0	0.067593	0.045852	6.1017445042738e-05	-4.86126	down	--	--	--	--	--	--	--	Protein of unknown function (DUF688)	--	S	Function unknown	hypothetical protein Zm00014a_026459 [Zea mays]
Cl030041	259	153	130	2432	18897	603	9.14417	6.67909	4.96193	98.4554	740.582	22.6898	0.000242103835432904	5.26025839676248	up	--	--	--	--	--	--	--	--	--	--	--	uncharacterized protein LOC110430324 [Sorghum bicolor]
Cl033429	244	123	312	796	726	1723	5.07247	3.15412	7.03881	18.9719	16.7618	38.2213	0.0059103561557055	2.07385299815455	up	[J]	Translation, ribosomal structure and biogenesis	Molecular Function: RNA binding (GO:0003723);; Molecular Function: endoribonuclease activity (GO:0004521);; Cellular Component: extracellular region (GO:0005576);; Biological Process: RNA catabolic process (GO:0006401);; Molecular Function: ribonuclease T2 activity (GO:0033897);;	K01166|2.6e-124|zma:100192110|K01166 ribonuclease T2 [EC:4.6.1.19] | (RefSeq) pco076023; uncharacterized protein LOC100192110 precursor	--	[A]	RNA processing and modification	Ribonuclease T2 family	Ribonuclease 1 OS=Arabidopsis thaliana OX=3702 GN=RNS1 PE=1 SV=1	A	RNA processing and modification	uncharacterized protein LOC100192110 precursor [Zea mays]
Cl016024	70	22	11	129	1443	249	4.87426	1.85563	0.828681	10.2305	111.345	18.3868	0.0129597955423032	4.06074196105138	up	--	--	Cellular Component: photosystem II (GO:0009523);; Biological Process: photosynthesis (GO:0015979);; Cellular Component: integral component of membrane (GO:0016021);;	K22048|1.3e-12|csv:101209209|K22048 mechanosensitive ion channel protein 4/5/6/7/8/9/10 | (RefSeq) mechanosensitive ion channel protein 10	--	--	--	Photosystem II reaction centre X protein (PsbX)	--	S	Function unknown	ultraviolet-B-repressible protein [Zea mays]
Cl025611	405	249	456	170	137	130	6.49794	4.93925	7.92774	3.10953	2.43089	2.22397	0.0135046387692655	-1.47559	down	--	--	Molecular Function: DNA binding (GO:0003677);; Cellular Component: nucleus (GO:0005634);; Biological Process: regulation of transcription, DNA-templated (GO:0006355);;	K00521|1.5e-40|cmos:111447866|K00521 ferric-chelate reductase [EC:1.16.1.7] | (RefSeq) ferric reduction oxidase 7, chloroplastic-like	--	--	--	No apical meristem (NAM) protein	NAC domain-containing protein 22 OS=Oryza sativa subsp. japonica OX=39947 GN=NAC022 PE=2 SV=1	K	Transcription	NAC domain-containing protein 67 [Setaria italica]
Cl001821	668	807	6013	291	42	57	12.657	18.8909	123.387	6.29177	0.861959	1.13712	0.00756545840974221	-4.36326	down	[K]	Transcription	Molecular Function: O-methyltransferase activity (GO:0008171);; Biological Process: methylation (GO:0032259);; Molecular Function: protein dimerization activity (GO:0046983);;	K22588|4.2e-55|dosa:Os09t0344500-01|K22588 acetylserotonin O-methyltransferase, plant [EC:2.1.1.4] | (RefSeq) Os09g0344500; Similar to O-methyltransferase ZRP4 (EC 2.1.1.-) (OMT).	Tryptophan metabolism (ko00380)	[R]	General function prediction only	O-methyltransferase domain	O-methyltransferase ZRP4 OS=Zea mays OX=4577 GN=ZRP4 PE=2 SV=1	S	Function unknown	O-methyltransferase-like protein [Saccharum hybrid cultivar CP72-1210]
Cl019853	112	98	64	148	1135	609	2.28607	2.47215	1.42152	3.46201	25.8284	13.3048	0.0332911488292172	2.63695432568356	up	[IQ]	Lipid transport and metabolism;; Secondary metabolites biosynthesis, transport and catabolism	Molecular Function: CoA-ligase activity (GO:0016405);;	K10526|4.4e-47|pda:103705573|K10526 OPC-8:0 CoA ligase 1 [EC:6.2.1.-] | (RefSeq) 4-coumarate--CoA ligase-like 5	alpha-Linolenic acid metabolism (ko00592)	[I]	Lipid transport and metabolism	AMP-binding enzyme	4-coumarate--CoA ligase-like 2 OS=Arabidopsis thaliana OX=3702 GN=4CLL2 PE=2 SV=2	I	Lipid transport and metabolism	4-coumarate--CoA ligase-like 3 [Sorghum bicolor]
Cl018222	236	170	349	1046	1277	618	9.0931	8.06952	14.563	46.1657	54.5497	25.3596	0.0175355344442287	1.84494909151188	up	--	--	--	--	--	[K]	Transcription	--	--	K	Transcription	OSJNBa0088A01.13-like protein [Zea mays]
Cl001936	859	3083	3887	640	554	767	13.1165	58.1946	64.2994	11.1787	9.35984	12.4613	0.0279571712366412	-2.1786	down	--	--	Cellular Component: Golgi apparatus (GO:0005794);; Biological Process: retrograde vesicle-mediated transport, Golgi to endoplasmic reticulum (GO:0006890);; Cellular Component: integral component of membrane (GO:0016021);;	--	--	[S]	Function unknown	Eukaryotic integral membrane protein (DUF1751)	Rhomboid-like protein 19 OS=Arabidopsis thaliana OX=3702 GN=RBL19 PE=2 SV=1	S	Function unknown	rhomboid-like protein 19 [Sorghum bicolor]
Cl034476	931	757	1988	371	213	395	12.6696	12.7123	29.2835	5.77402	3.21067	5.71366	0.00715558773220714	-2.06864	down	--	--	Molecular Function: UDP-glycosyltransferase activity (GO:0008194);;	K23452|4.5e-59|bna:106451242|K23452 UDP-glucosyltransferase 85A [EC:2.4.1.-] | (RefSeq) UDP-glycosyltransferase 85A2 isoform X2	Zeatin biosynthesis (ko00908)	[GC]	Carbohydrate transport and metabolism;; Energy production and conversion	UDP-glucoronosyl and UDP-glucosyl transferase	UDP-glycosyltransferase 83A1 OS=Arabidopsis thaliana OX=3702 GN=UGT83A1 PE=2 SV=1	--	--	UDP-glycosyltransferase 83A1 [Dichanthelium oligosanthes]
Cl031092	127	45	94	27	12	13	1.93583	0.839289	1.5511	0.469895	0.191584	0.206712	0.0248443572786953	-2.46342	down	[V]	Defense mechanisms	Cellular Component: integral component of membrane (GO:0016021);; Biological Process: transmembrane transport (GO:0055085);;	--	--	--	--	Voltage-dependent anion channel	S-type anion channel SLAH2 OS=Arabidopsis thaliana OX=3702 GN=SLAH2 PE=2 SV=1	S	Function unknown	S-type anion channel SLAH2-like [Panicum miliaceum]
Cl012006	60	58	39	104	707	243	0.679796	0.808708	0.478902	1.36127	8.97221	2.96426	0.048856916457615	2.6135743176749	up	[PR]	Inorganic ion transport and metabolism;; General function prediction only	Molecular Function: iron ion binding (GO:0005506);; Cellular Component: chloroplast inner membrane (GO:0009706);; Molecular Function: chlorophyllide a oxygenase [overall] activity (GO:0010277);; Biological Process: chlorophyll biosynthetic process (GO:0015995);; Cellular Component: thylakoid membrane (GO:0042651);; Molecular Function: 2 iron, 2 sulfur cluster binding (GO:0051537);;	K13600|0.0e+00|sbi:8077402|K13600 chlorophyllide a oxygenase [EC:1.14.13.122] | (RefSeq) chlorophyllide a oxygenase, chloroplastic	Porphyrin and chlorophyll metabolism (ko00860)	--	--	Rieske [2Fe-2S] domain	Chlorophyllide a oxygenase, chloroplastic OS=Oryza sativa subsp. japonica OX=39947 GN=CAO PE=2 SV=1	P	Inorganic ion transport and metabolism	chlorophyllide a oxygenase, chloroplastic [Sorghum bicolor]
Cl010387	1295	1042	1799	105	128	240	19.41	19.482	29.5937	1.62328	2.11419	4.05549	6.86159866640778e-13	-3.31298	down	--	--	Molecular Function: Rab GDP-dissociation inhibitor activity (GO:0005093);; Biological Process: small GTPase mediated signal transduction (GO:0007264);; Biological Process: protein transport (GO:0015031);;	K17255|8.9e-188|zma:100273017|K17255 Rab GDP dissociation inhibitor | (RefSeq) cl4750_1; uncharacterized protein LOC100273017	--	[O]	Posttranslational modification, protein turnover, chaperones	GDP dissociation inhibitor	Guanosine nucleotide diphosphate dissociation inhibitor 1 OS=Arabidopsis thaliana OX=3702 GN=GDI1 PE=1 SV=1	O	Posttranslational modification, protein turnover, chaperones	Guanosine nucleotide diphosphate dissociation inhibitor 1 [Zea mays]
Cl018162	789	311	663	136	166	197	11.6668	5.67385	10.6207	2.28743	2.7106	3.09821	0.000864029811969333	-1.96589	down	--	--	Cellular Component: integral component of plasma membrane (GO:0005887);; Molecular Function: oligopeptide transmembrane transporter activity (GO:0035673);;	--	--	[T]	Signal transduction mechanisms	OPT oligopeptide transporter protein	Oligopeptide transporter 4 OS=Arabidopsis thaliana OX=3702 GN=OPT4 PE=1 SV=1	T	Signal transduction mechanisms	oligopeptide transporter 4 [Sorghum bicolor]
Cl041298	231	183	181	444	603	450	5.92858	5.80088	5.0036	13.0303	17.1274	12.2876	0.0124612960288178	1.19388270784248	up	--	--	--	--	--	--	--	--	--	S	Function unknown	hypothetical protein [Zea mays]
Cl014198	22	49	22	92	124	247	0.374339	1.05115	0.406636	1.83205	2.37894	4.55764	0.0477204441538959	2.10427814628843	up	--	--	Molecular Function: ubiquitin-protein transferase activity (GO:0004842);; Biological Process: SCF-dependent proteasomal ubiquitin-dependent protein catabolic process (GO:0031146);;	--	--	--	--	F-box domain	--	--	--	uncharacterized protein LOC8054953 [Sorghum bicolor]
Cl007987	86	48	8	1034	5561	5167	2.89268	1.99222	0.279095	39.9966	208.369	185.979	2.43845764299975e-09	6.21270505327985	up	--	--	Biological Process: response to light stimulus (GO:0009416);; Cellular Component: photosystem I (GO:0009522);; Cellular Component: photosystem II (GO:0009523);; Cellular Component: chloroplast thylakoid membrane (GO:0009535);; Biological Process: photosynthesis, light harvesting in photosystem I (GO:0009768);; Cellular Component: chloroplast envelope (GO:0009941);; Cellular Component: plastoglobu…	K08912|1.9e-130|zma:100281248|K08912 light-harvesting complex II chlorophyll a/b binding protein 1 | (RefSeq) chlorophyll a-b binding protein 1, chloroplastic precursor	Photosynthesis - antenna proteins (ko00196)	--	--	Chlorophyll A-B binding protein	Chlorophyll a-b binding protein 1, chloroplastic OS=Zea mays OX=4577 GN=CAB1 PE=1 SV=1	C	Energy production and conversion	unnamed protein product [Digitaria exilis]
Cl031940	126	137	108	247	269	332	1.88063	2.53598	1.7537	4.23503	4.47497	5.29771	0.0147399756959874	1.03015131656952	up	--	--	Molecular Function: protein binding (GO:0005515);;	--	--	--	--	F-box domain	--	--	--	hypothetical protein SORBI_3009G028700 [Sorghum bicolor]
Cl023860	640	853	889	467	382	409	8.85378	14.5766	13.307	7.38335	5.84303	6.01101	0.0405492868578095	-1.07253	down	[G]	Carbohydrate transport and metabolism	Biological Process: carbohydrate metabolic process (GO:0005975);; Molecular Function: beta-glucosidase activity (GO:0008422);;	K01188|5.1e-237|sbi:8058703|K01188 beta-glucosidase [EC:3.2.1.21] | (RefSeq) beta-glucosidase 12	Cyanoamino acid metabolism (ko00460);; Starch and sucrose metabolism (ko00500);; Phenylpropanoid biosynthesis (ko00940)	[G]	Carbohydrate transport and metabolism	Glycosyl hydrolase family 1	Beta-glucosidase 12 OS=Oryza sativa subsp. japonica OX=39947 GN=BGLU12 PE=1 SV=2	G	Carbohydrate transport and metabolism	beta-glucosidase 12 [Sorghum bicolor]
Cl013381	2126	3282	4584	1113	1077	1792	20.6741	39.4189	48.2566	12.3785	11.5928	18.5436	0.0229797200537131	-1.5112	down	--	--	Cellular Component: Golgi apparatus (GO:0005794);; Biological Process: Golgi organization (GO:0007030);;	K23951|0.0e+00|sbi:8079277|K23951 dymeclin | (RefSeq) dymeclin isoform X1	--	[R]	General function prediction only	Dyggve-Melchior-Clausen syndrome protein	--	S	Function unknown	dymeclin isoform X2 [Sorghum bicolor]
Cl014396	1840	3271	3125	8568	8044	7076	22.3834	49.1529	41.1563	119.288	108.395	91.6049	0.024698108370557	1.37234431834967	up	[QV]	Secondary metabolites biosynthesis, transport and catabolism;; Defense mechanisms	Molecular Function: monooxygenase activity (GO:0004497);; Molecular Function: iron ion binding (GO:0005506);; Molecular Function: oxidoreductase activity, acting on paired donors, with incorporation or reduction of molecular oxygen (GO:0016705);; Molecular Function: heme binding (GO:0020037);;	K07426|2.1e-150|cpep:111792333|K07426 cytochrome P450 family 4 subfamily B polypeptide 1 [EC:1.14.14.1] | (RefSeq) cytochrome P450 CYP72A219-like	--	[QI]	Secondary metabolites biosynthesis, transport and catabolism;; Lipid transport and metabolism	Cytochrome P450	Cytochrome P450 72A15 OS=Arabidopsis thaliana OX=3702 GN=CYP72A15 PE=2 SV=1	Q	Secondary metabolites biosynthesis, transport and catabolism	cytochrome P450 72A15 isoform X2 [Sorghum bicolor]
Cl041784	43	48	37	1090	4222	5106	1.3111	1.80349	1.22559	38.389	143.975	167.258	4.27139489948564e-22	6.1546391764579	up	--	--	Biological Process: response to light stimulus (GO:0009416);; Cellular Component: photosystem I (GO:0009522);; Cellular Component: photosystem II (GO:0009523);; Cellular Component: chloroplast thylakoid membrane (GO:0009535);; Biological Process: photosynthesis, light harvesting in photosystem I (GO:0009768);; Cellular Component: chloroplast envelope (GO:0009941);; Cellular Component: plastoglobu…	K08912|4.1e-150|zma:100193833|K08912 light-harvesting complex II chlorophyll a/b binding protein 1 | (RefSeq) lhcb7; chlorophyll a-b binding protein, chloroplastic	Photosynthesis - antenna proteins (ko00196)	--	--	Chlorophyll A-B binding protein	Chlorophyll a-b binding protein M9, chloroplastic OS=Zea mays OX=4577 GN=CAB-M9 PE=2 SV=1	C	Energy production and conversion	chlorophyll a-b binding protein, chloroplastic [Zea mays]
Cl032368	4883	4009	5141	7330	10838	13346	72.8996	73.9321	83.0921	125.211	179.199	211.994	0.0299919238143761	1.00012804134441	up	[R]	General function prediction only	Molecular Function: O-methyltransferase activity (GO:0008171);; Biological Process: methylation (GO:0032259);;	K18883|6.1e-124|sbi:8055220|K18883 tricin synthase [EC:2.1.1.175] | (RefSeq) tricin synthase 1	--	[Q]	Secondary metabolites biosynthesis, transport and catabolism	O-methyltransferase	Tricin synthase 1 OS=Oryza sativa subsp. japonica OX=39947 GN=ROMT-15 PE=1 SV=1	Q	Secondary metabolites biosynthesis, transport and catabolism	caffeoyl CoA O-methyltransferase 2 [Panicum miliaceum]
Cl005897	2	46	12	341	1547	1268	0.064031	2.22749	0.48381	15.4182	67.7026	53.3066	1.94836406910129e-05	5.50110582486053	up	--	--	Cellular Component: photosystem I reaction center (GO:0009538);; Biological Process: photosynthesis (GO:0015979);;	K02692|6.6e-95|sbi:110431678|K02692 photosystem I subunit II | (RefSeq) photosystem I reaction center subunit II, chloroplastic-like	Photosynthesis (ko00195)	--	--	PsaD	Photosystem I reaction center subunit II, chloroplastic OS=Hordeum vulgare OX=4513 GN=psaD PE=1 SV=1	S	Function unknown	photosystem I reaction center subunit II [Saccharum hybrid cultivar GT28]
Cl012057	199	449	215	1921	1256	1319	3.1184	8.67829	3.64306	34.4533	21.806	22.0027	0.00147950666369058	2.22678497745788	up	[P]	Inorganic ion transport and metabolism	Molecular Function: nucleotide binding (GO:0000166);; Molecular Function: ferredoxin-NADP+ reductase activity (GO:0004324);; Cellular Component: chloroplast (GO:0009507);;	K02641|2.0e-179|zma:541626|K02641 ferredoxin--NADP+ reductase [EC:1.18.1.2] | (RefSeq) L-FNRII; ferredoxin	Photosynthesis (ko00195)	[C]	Energy production and conversion	Oxidoreductase NAD-binding domain	Ferredoxin--NADP reductase, leaf isozyme 1, chloroplastic OS=Oryza sativa subsp. indica OX=39946 GN=OsI_21320 PE=3 SV=1	C	Energy production and conversion	ferredoxin [Zea mays]
NewGene_5843	0	16	4	74	535	482	0	0.281153	0.030323	1.45343	8.08289	6.09774	0.000902129045982004	5.54311310864109	up	--	--	--	K10523|3.86e-25|obr:107305228|K10523 speckle-type POZ protein | (RefSeq) uncharacterized LOC107305228	--	--	--	--	--	L	Replication, recombination and repair	Milt1a putative polyprotein [Zea mays]
NewGene_7613	30	92	81	718	2560	1870	0.711508	2.7039	2.07438	19.5523	67.4766	47.3674	4.42739618843391e-09	4.48251521279467	up	--	--	Cellular Component: chloroplast thylakoid membrane (GO:0009535);; Cellular Component: photosystem I reaction center (GO:0009538);; Biological Process: photosynthesis (GO:0015979);;	K02694|2.13e-141|zma:103625835|K02694 photosystem I subunit III | (RefSeq) photosystem I reaction center subunit III, chloroplastic	Photosynthesis (ko00195)	--	--	Photosystem I reaction centre subunit III	Photosystem I reaction center subunit III, chloroplastic OS=Hordeum vulgare OX=4513 GN=PSAF PE=1 SV=2	S	Function unknown	photosystem I reaction center subunit III, chloroplastic [Zea mays]
Cl022465	213	321	252	487	1051	884	19.3858	36.1993	24.9023	50.8394	106.285	85.8808	0.0445029969059675	1.45507040498275	up	--	--	--	--	--	--	--	Wound-induced protein	--	S	Function unknown	uncharacterized protein LOC117863997 [Setaria viridis]
Cl011153	257	357	364	976	872	1000	3.5582	6.10537	5.44386	15.4576	13.3604	14.7218	0.000425267868168832	1.38374238571937	up	[CIR]	Energy production and conversion;; Lipid transport and metabolism;; General function prediction only	Molecular Function: L-lactate dehydrogenase activity (GO:0004459);; Cellular Component: peroxisome (GO:0005777);; Molecular Function: glycolate oxidase activity (GO:0008891);; Molecular Function: FMN binding (GO:0010181);; Biological Process: lactate oxidation (GO:0019516);;	K11517|2.5e-191|zma:100279535|K11517 (S)-2-hydroxy-acid oxidase [EC:1.1.3.15] | (RefSeq) go1; glycolate oxidase 1	Glyoxylate and dicarboxylate metabolism (ko00630);; Carbon metabolism (ko01200);; Peroxisome (ko04146)	[C]	Energy production and conversion	FMN-dependent dehydrogenase	Peroxisomal (S)-2-hydroxy-acid oxidase GLO5 OS=Oryza sativa subsp. indica OX=39946 GN=GLO5 PE=3 SV=1	C	Energy production and conversion	hypothetical protein SORBI_3002G036000 [Sorghum bicolor]
Cl043609	590	457	451	119	196	283	12.058	11.537	9.97052	2.76187	4.41864	6.15778	0.00756545840974221	-1.50016	down	--	--	Biological Process: regulation of response to biotic stimulus (GO:0002831);; Biological Process: positive regulation of response to biotic stimulus (GO:0002833);; Molecular Function: molecular_function (GO:0003674);; Molecular Function: nucleic acid binding (GO:0003676);; Molecular Function: DNA binding (GO:0003677);; Molecular Function: RNA binding (GO:0003723);; Molecular Function: catalytic ac…	--	--	[D]	Cell cycle control, cell division, chromosome partitioning	--	Protein MICRORCHIDIA 6 OS=Arabidopsis thaliana OX=3702 GN=MORC6 PE=1 SV=1	D	Cell cycle control, cell division, chromosome partitioning	protein MICRORCHIDIA 6 [Sorghum bicolor]
Cl025647	432	551	421	2024	3545	1488	7.15231	11.9352	7.56291	39.5878	71.3334	26.5391	0.000585677990954174	2.20015277542724	up	[P]	Inorganic ion transport and metabolism	Biological Process: response to acid chemical (GO:0001101);; Molecular Function: molecular_function (GO:0003674);; Molecular Function: catalytic activity (GO:0003824);; Molecular Function: thiosulfate sulfurtransferase activity (GO:0004792);; Cellular Component: cellular_component (GO:0005575);; Cellular Component: intracellular (GO:0005622);; Cellular Component: obsolete cell (GO:0005623);; Cell…	K22547|6.9e-19|mus:103995019|K22547 arsenate reductase [EC:1.20.4.1] | (RefSeq) thiosulfate sulfurtransferase 18-like	--	[P]	Inorganic ion transport and metabolism	Rhodanese-like domain	Senescence-associated protein DIN1 OS=Raphanus sativus OX=3726 GN=DIN1 PE=2 SV=1	P	Inorganic ion transport and metabolism	thiosulfate sulfurtransferase 16, chloroplastic isoform X1 [Sorghum bicolor]
Cl013373	9	58	28	198	1017	1044	0.335759	2.81949	1.17501	8.99537	44.869	44.2482	8.66949705955715e-05	4.35436971883133	up	--	--	Cellular Component: cellular_component (GO:0005575);; Cellular Component: intracellular (GO:0005622);; Cellular Component: obsolete cell (GO:0005623);; Cellular Component: cytoplasm (GO:0005737);; Biological Process: biological_process (GO:0008150);; Cellular Component: chloroplast (GO:0009507);; Cellular Component: photosystem II (GO:0009523);; Cellular Component: chloroplast thylakoid (GO:00095…	K02721|5.9e-54|zma:100283816|K02721 photosystem II PsbW protein | (RefSeq) pco070877; uncharacterized protein LOC100283816	Photosynthesis (ko00195)	--	--	Photosystem II reaction centre W protein (PsbW)	Photosystem II reaction center W protein, chloroplastic OS=Oryza sativa subsp. japonica OX=39947 GN=PSBW PE=2 SV=1	S	Function unknown	hypothetical protein SO47K18_000003 [Saccharum officinarum]
Cl005563	23	24	7	55	453	134	1.58992	2.00768	0.51692	4.37409	34.9129	9.91593	0.020966350902696	3.44133003533986	up	--	--	Cellular Component: cytochrome b6f complex (GO:0009512);; Cellular Component: integral component of membrane (GO:0016021);;	--	--	--	--	PetM family of cytochrome b6f complex subunit 7	Cytochrome b6-f complex subunit 7 (Fragment) OS=Spinacia oleracea OX=3562 GN=petM PE=1 SV=1	S	Function unknown	plastoquinol-plastocyanin reductase [Zea mays]
Cl022008	17	17	6	285	1425	1475	0.339759	0.415963	0.133168	6.73987	32.6746	32.495	3.42382661825206e-13	6.13213982910844	up	--	--	Biological Process: response to light stimulus (GO:0009416);; Cellular Component: photosystem I (GO:0009522);; Cellular Component: photosystem II (GO:0009523);; Cellular Component: chloroplast thylakoid membrane (GO:0009535);; Biological Process: photosynthesis, light harvesting in photosystem I (GO:0009768);; Cellular Component: chloroplast envelope (GO:0009941);; Cellular Component: plastoglobu…	K08917|1.5e-136|sbi:8085855|K08917 light-harvesting complex II chlorophyll a/b binding protein 6 | (RefSeq) chlorophyll a-b binding protein CP24 10B, chloroplastic	Photosynthesis - antenna proteins (ko00196)	--	--	Chlorophyll A-B binding protein	Chlorophyll a-b binding protein CP24 10B, chloroplastic OS=Solanum lycopersicum OX=4081 GN=CAP10B PE=3 SV=1	C	Energy production and conversion	chlorophyll a-b binding protein CP24 10B, chloroplastic [Sorghum bicolor]
Cl004292	270	237	269	780	1011	509	3.81953	4.152	4.12975	12.6474	15.8688	7.67375	0.0335469607625636	1.44576149874218	up	[G]	Carbohydrate transport and metabolism	Molecular Function: carbohydrate:proton symporter activity (GO:0005351);; Cellular Component: integral component of plasma membrane (GO:0005887);; Biological Process: glucose import (GO:0046323);;	K24193|3.5e-201|dct:110106488|K24193 MFS transporter, SP family, sugar:H+ symporter | (RefSeq) sugar transport protein MST3	--	[R]	General function prediction only	Sugar (and other) transporter	Sugar transport protein MST2 OS=Oryza sativa subsp. japonica OX=39947 GN=MST2 PE=2 SV=1	U	Intracellular trafficking, secretion, and vesicular transport	hypothetical protein SORBI_3001G190200 [Sorghum bicolor]
Cl033491	367	485	407	940	1286	1182	4.88766	7.97449	5.89058	14.3877	19.0023	16.7531	0.00166951561801446	1.2776989932404	up	[QV]	Secondary metabolites biosynthesis, transport and catabolism;; Defense mechanisms	Molecular Function: monooxygenase activity (GO:0004497);; Molecular Function: iron ion binding (GO:0005506);; Molecular Function: oxidoreductase activity, acting on paired donors, with incorporation or reduction of molecular oxygen (GO:0016705);; Molecular Function: heme binding (GO:0020037);;	K10717|1.4e-278|sbi:8075646|K10717 cytokinin trans-hydroxylase | (RefSeq) cytokinin hydroxylase	Zeatin biosynthesis (ko00908)	[QI]	Secondary metabolites biosynthesis, transport and catabolism;; Lipid transport and metabolism	Cytochrome P450	Cytokinin hydroxylase OS=Arabidopsis thaliana OX=3702 GN=CYP735A1 PE=1 SV=1	--	--	cytokinin hydroxylase [Sorghum bicolor]
Cl005422	55	30	53	124	303	243	0.937953	0.618589	0.986307	2.4372	5.76796	4.45119	0.0051070230898536	2.1305842408825	up	--	--	Molecular Function: catalytic activity (GO:0003824);; Biological Process: carbohydrate metabolic process (GO:0005975);; Molecular Function: carbohydrate binding (GO:0030246);;	--	--	--	--	--	Protein NDH-DEPENDENT CYCLIC ELECTRON FLOW 5 OS=Arabidopsis thaliana OX=3702 GN=NDF5 PE=2 SV=1	S	Function unknown	protein NDH-DEPENDENT CYCLIC ELECTRON FLOW 5 isoform X2 [Sorghum bicolor]
Cl028721	2588	22	75	42	10	13	46.9247	0.481814	1.4569	0.862836	0.184516	0.240219	0.0173915309502397	-5.40794	down	[I]	Lipid transport and metabolism	Molecular Function: methyltransferase activity (GO:0008168);; Biological Process: methylation (GO:0032259);;	K21483|5.1e-129|zma:103629478|K21483 salicylate 1-O-methyltransferase [EC:2.1.1.274] | (RefSeq) jasmonate O-methyltransferase	--	--	--	SAM dependent carboxyl methyltransferase	Salicylate carboxymethyltransferase OS=Clarkia breweri OX=36903 GN=SAMT PE=1 SV=1	S	Function unknown	jasmonate o-methyltransferase [Saccharum hybrid cultivar]
Cl001113	223	197	222	576	785	1145	5.5053	6.01388	5.94889	16.296	21.5141	30.1536	1.64155292632449e-06	1.78945648424929	up	--	--	Cellular Component: integral component of membrane (GO:0016021);;	--	--	--	--	--	--	--	--	uncharacterized protein LOC8054327 [Sorghum bicolor]
Cl028514	557	822	912	308	243	392	4.8187	8.79109	8.54281	3.04864	2.3292	3.60667	0.00583821455525094	-1.45442	down	[F]	Nucleotide transport and metabolism	Molecular Function: ribonucleoside-diphosphate reductase activity, thioredoxin disulfide as acceptor (GO:0004748);; Molecular Function: ATP binding (GO:0005524);; Cellular Component: ribonucleoside-diphosphate reductase complex (GO:0005971);; Biological Process: DNA replication (GO:0006260);; Biological Process: deoxyribonucleotide biosynthetic process (GO:0009263);;	K10807|9.2e-284|sbi:8070903|K10807 ribonucleoside-diphosphate reductase subunit M1 [EC:1.17.4.1] | (RefSeq) ribonucleoside-diphosphate reductase large subunit	Purine metabolism (ko00230);; Pyrimidine metabolism (ko00240);; Glutathione metabolism (ko00480)	[F]	Nucleotide transport and metabolism	Ribonucleotide reductase, barrel domain	Ribonucleoside-diphosphate reductase large subunit OS=Arabidopsis thaliana OX=3702 GN=RNR1 PE=1 SV=1	F	Nucleotide transport and metabolism	ribonucleotide diphosphate reductase [Saccharum hybrid cultivar R570]
Cl007555	220	230	430	116	57	79	3.00342	3.87067	6.35146	1.81105	0.848751	1.1368	0.0154243516319718	-1.9464	down	--	--	Molecular Function: protein serine/threonine kinase activity (GO:0004674);; Molecular Function: ATP binding (GO:0005524);; Cellular Component: plasma membrane (GO:0005886);; Biological Process: protein phosphorylation (GO:0006468);; Cellular Component: integral component of membrane (GO:0016021);;	K01183|7.8e-24|nsy:104241083|K01183 chitinase [EC:3.2.1.14] | (RefSeq) chitinase-3-like protein 2	Amino sugar and nucleotide sugar metabolism (ko00520)	--	--	Salt stress response/antifungal	Receptor-like serine/threonine-protein kinase SD1-6 OS=Arabidopsis thaliana OX=3702 GN=SD16 PE=1 SV=2	T	Signal transduction mechanisms	cysteine-rich receptor-like protein kinase 25 isoform X2 [Sorghum bicolor]
Cl000123	7280	9512	12369	2695	3881	4138	87.8003	141.715	161.49	37.1894	51.8319	53.1014	0.000402507139618168	-1.61294	down	--	--	Molecular Function: molybdate ion transmembrane transporter activity (GO:0015098);; Cellular Component: membrane (GO:0016020);; Cellular Component: integral component of membrane (GO:0016021);;	K24175|6.5e-250|zma:100272424|K24175 MFS transporter, MFS domain-containing protein family, molybdate-anion transporter | (RefSeq) molybdate-anion transporter precursor	--	[G]	Carbohydrate transport and metabolism	Sugar-tranasporters, 12 TM	--	G	Carbohydrate transport and metabolism	molybdate-anion transporter precursor [Zea mays]
Cl026715	4	20	0	412	671	1706	0.071614	0.495809	0	9.57983	15.1201	36.9533	8.22039436633382e-07	6.60948932523201	up	--	--	Cellular Component: photosystem I (GO:0009522);; Cellular Component: photosystem II (GO:0009523);; Cellular Component: chloroplast thylakoid membrane (GO:0009535);; Biological Process: photosynthesis, light harvesting (GO:0009765);; Cellular Component: integral component of membrane (GO:0016021);; Molecular Function: chlorophyll binding (GO:0016168);; Biological Process: protein-chromophore linka…	K08909|7.4e-147|zma:100282214|K08909 light-harvesting complex I chlorophyll a/b binding protein 3 | (RefSeq) chlorophyll a-b binding protein 8	Photosynthesis - antenna proteins (ko00196)	--	--	Chlorophyll A-B binding protein	Photosystem I chlorophyll a/b-binding protein 3-1, chloroplastic OS=Arabidopsis thaliana OX=3702 GN=LHCA3 PE=1 SV=1	P	Inorganic ion transport and metabolism	chlorophyll a/ b-binding protein 3 [Saccharum officinarum]
Cl007384	10	11	4	170	354	1477	0.142441	0.20859	0.050284	3.60285	7.81467	29.436	2.43845764299975e-09	6.07642114894488	up	--	--	Biological Process: response to light stimulus (GO:0009416);; Cellular Component: photosystem I (GO:0009522);; Cellular Component: photosystem II (GO:0009523);; Cellular Component: chloroplast thylakoid membrane (GO:0009535);; Biological Process: photosynthesis, light harvesting in photosystem I (GO:0009768);; Cellular Component: chloroplast envelope (GO:0009941);; Cellular Component: plastoglobu…	K08914|5.9e-152|sbi:8081748|K08914 light-harvesting complex II chlorophyll a/b binding protein 3 | (RefSeq) chlorophyll a-b binding protein of LHCII type III, chloroplastic	Photosynthesis - antenna proteins (ko00196)	--	--	Chlorophyll A-B binding protein	Chlorophyll a-b binding protein of LHCII type III, chloroplastic OS=Hordeum vulgare OX=4513 GN=LHBC PE=2 SV=1	C	Energy production and conversion	chlorophyll a-b binding protein of LHCII type III [Zea mays]
Cl016569	103	180	141	311	525	507	2.11271	5.38455	3.2371	6.62757	10.8263	10.0396	0.0239855341213594	1.49074484881006	up	--	--	Molecular Function: DNA binding (GO:0003677);; Cellular Component: nucleus (GO:0005634);; Biological Process: regulation of transcription, DNA-templated (GO:0006355);;	K00521|9.3e-18|cmos:111447866|K00521 ferric-chelate reductase [EC:1.16.1.7] | (RefSeq) ferric reduction oxidase 7, chloroplastic-like	--	--	--	No apical meristem (NAM) protein	NAC domain-containing protein 59 OS=Arabidopsis thaliana OX=3702 GN=NAC59 PE=1 SV=1	K	Transcription	unknown [Zea mays]
Cl037538	47	110	371	23	15	16	2.44549	7.1472	21.1526	1.38133	0.863058	0.878499	0.00880159820671784	-3.43985	down	--	--	Molecular Function: serine-type carboxypeptidase activity (GO:0004185);; Biological Process: proteolysis (GO:0006508);;	K16297|1.5e-22|sita:101772376|K16297 serine carboxypeptidase-like clade II [EC:3.4.16.-] | (RefSeq) putative serine carboxypeptidase-like 23	--	--	--	Serine carboxypeptidase	Serine carboxypeptidase 1 OS=Medicago truncatula OX=3880 GN=SCP1 PE=1 SV=3	--	--	Serine carboxypeptidase-like 40 [Dichanthelium oligosanthes]
Cl039736	64	70	50	151	163	172	1.73806	2.37951	1.47741	4.75296	4.96045	5.04328	0.0151323806142832	1.2470412662756	up	--	--	Cellular Component: integral component of membrane (GO:0016021);;	--	--	--	--	--	--	--	--	uncharacterized protein LOC8058591 [Sorghum bicolor]
Cl037554	19	13	6	125	725	773	0.549179	0.448152	0.15672	4.11337	23.1945	23.7741	1.35491335418515e-08	5.2391751744234	up	--	--	Biological Process: photosynthesis (GO:0015979);; Cellular Component: chloroplast photosystem I (GO:0030093);;	K02701|1.5e-69|sbi:110437651|K02701 photosystem I subunit PsaN | (RefSeq) photosystem I reaction center subunit N, chloroplastic	Photosynthesis (ko00195)	--	--	Photosystem I reaction centre subunit N (PSAN or PSI-N)	Photosystem I reaction center subunit N, chloroplastic OS=Hordeum vulgare OX=4513 GN=PSAN PE=2 SV=1	S	Function unknown	hypothetical protein SORBI_3008G063500 [Sorghum bicolor]
NewGene_2073	2	5	0	46	146	144	0.029976	0.101288	0	0.867961	2.66631	2.51793	2.51165107335348e-05	5.39703511349526	up	--	--	--	--	--	--	--	--	--	S	Function unknown	hypothetical protein OsI_28547 [Oryza sativa Indica Group]
Cl018829	121	58	39	266	944	276	3.48449	2.04332	1.19045	8.76709	30.1335	8.44456	0.0252028398427811	2.66695636978115	up	--	--	Cellular Component: nucleus (GO:0005634);; Biological Process: regulation of transcription, DNA-templated (GO:0006355);; Molecular Function: zinc ion binding (GO:0008270);; Biological Process: photomorphogenesis (GO:0009640);;	--	--	--	--	B-box zinc finger	B-box zinc finger protein 24 OS=Arabidopsis thaliana OX=3702 GN=BBX24 PE=1 SV=1	S	Function unknown	B-box zinc finger protein 24 [Sorghum bicolor]
Cl002715	37	16	50	100	208	170	1.10881	0.589981	1.62874	3.48895	7.03624	5.52064	0.037265764588173	2.06823292984783	up	--	--	Cellular Component: extracellular region (GO:0005576);; Biological Process: sexual reproduction (GO:0019953);;	K20628|3.6e-53|pvu:PHAVU_007G235300g|K20628 expansin | (RefSeq) hypothetical protein	--	--	--	Expansin C-terminal domain	Expansin-B6 OS=Oryza sativa subsp. japonica OX=39947 GN=EXPB6 PE=2 SV=1	S	Function unknown	expansin-B6 [Sorghum bicolor]
Cl025928	4	6	0	56	468	406	0.075816	0.132623	0	1.20605	9.83	8.19903	1.97416309088915e-06	6.35254566525684	up	--	--	Cellular Component: photosystem II oxygen evolving complex (GO:0009654);; Biological Process: photosystem II assembly (GO:0010207);; Molecular Function: oxygen evolving activity (GO:0010242);; Biological Process: photosystem II stabilization (GO:0042549);;	K02716|1.4e-102|sbi:110430997|K02716 photosystem II oxygen-evolving enhancer protein 1 | (RefSeq) oxygen-evolving enhancer protein 1, chloroplastic	Photosynthesis (ko00195)	--	--	Manganese-stabilising protein / photosystem II polypeptide	Oxygen-evolving enhancer protein 1, chloroplastic OS=Triticum aestivum OX=4565 GN=PSBO PE=2 SV=1	S	Function unknown	oxygen-evolving enhancer protein 1, chloroplastic [Sorghum bicolor]
NewGene_101	37	5	11	56	217	227	0.652914	0.081681	0.215459	1.34206	4.74291	4.648	0.040561455697565	3.09495095487427	up	[O]	Posttranslational modification, protein turnover, chaperones	Molecular Function: protein binding (GO:0005515);;	K08770|4.00e-191|ath:AT4G05320|K08770 ubiquitin C | (RefSeq) UBQ10; polyubiquitin 10	Ubiquitin mediated proteolysis (ko04120)	[OR]	Posttranslational modification, protein turnover, chaperones;; General function prediction only	Ubiquitin family	Polyubiquitin OS=Avena fatua OX=4499 PE=2 SV=2	O	Posttranslational modification, protein turnover, chaperones	unnamed protein product [Triticum turgidum subsp. durum]
Cl009042	2131	1387	1728	600	901	804	23.0117	18.4905	20.1917	7.40289	10.7741	9.23738	0.00100411571531727	-1.33075	down	[H]	Coenzyme transport and metabolism	Cellular Component: cytoplasm (GO:0005737);; Cellular Component: endosome (GO:0005768);; Cellular Component: Golgi apparatus (GO:0005794);; Cellular Component: trans-Golgi network (GO:0005802);; Molecular Function: methyltransferase activity (GO:0008168);; Cellular Component: integral component of membrane (GO:0016021);; Biological Process: methylation (GO:0032259);;	K23872|1.0e-143|cic:CICLE_v10019404mg|K23872 putative homogalacturonan methyltransferase [EC:2.1.1.-] | (RefSeq) hypothetical protein	--	--	--	Putative S-adenosyl-L-methionine-dependent methyltransferase	Probable methyltransferase PMT2 OS=Arabidopsis thaliana OX=3702 GN=At1g26850 PE=2 SV=2	S	Function unknown	probable methyltransferase PMT2 [Sorghum bicolor]
Cl027776	10	6	0	104	359	577	0.349678	0.229543	0	4.39439	14.9689	22.3333	1.7719178278323e-06	5.83425273070068	up	[M]	Cell wall/membrane/envelope biogenesis	Cellular Component: chloroplast thylakoid membrane (GO:0009535);; Cellular Component: integral component of membrane (GO:0016021);;	K01092|7.9e-26|boe:106307850|K01092 myo-inositol-1(or 4)-monophosphatase [EC:3.1.3.25] | (RefSeq) phosphatase IMPL1, chloroplastic-like isoform X1	Inositol phosphate metabolism (ko00562);; Phosphatidylinositol signaling system (ko04070)	--	--	CAAD domains of cyanobacterial aminoacyl-tRNA synthetase	Protein CURVATURE THYLAKOID 1A, chloroplastic OS=Arabidopsis thaliana OX=3702 GN=CURT1A PE=1 SV=1	S	Function unknown	protein CURVATURE THYLAKOID 1A, chloroplastic [Sorghum bicolor]
Cl003967	141	200	81	508	2285	2041	2.26247	3.97162	1.40972	9.36548	40.8402	35.0391	8.50663434658022e-05	3.33444581487418	up	[IQR]	Lipid transport and metabolism;; Secondary metabolites biosynthesis, transport and catabolism;; General function prediction only	Cellular Component: chloroplast (GO:0009507);; Biological Process: photosynthesis (GO:0015979);; Biological Process: chlorophyll biosynthetic process (GO:0015995);; Molecular Function: protochlorophyllide reductase activity (GO:0016630);;	K00218|2.1e-214|sbi:8065810|K00218 protochlorophyllide reductase [EC:1.3.1.33] | (RefSeq) protochlorophyllide reductase B, chloroplastic	Porphyrin and chlorophyll metabolism (ko00860)	[Q]	Secondary metabolites biosynthesis, transport and catabolism	short chain dehydrogenase	Protochlorophyllide reductase B, chloroplastic OS=Hordeum vulgare OX=4513 GN=PORB PE=1 SV=1	Q	Secondary metabolites biosynthesis, transport and catabolism	protochlorophyllide reductase B, chloroplastic [Sorghum bicolor]
Cl030310	62	411	401	64	16	13	2.50972	20.6523	17.6399	2.94904	0.708491	0.538041	0.0407719699410329	-3.3578	down	--	--	Molecular Function: DNA binding (GO:0003677);; Molecular Function: DNA-binding transcription factor activity (GO:0003700);; Cellular Component: nucleus (GO:0005634);;	K09286|2.0e-16|mus:103975945|K09286 EREBP-like factor | (RefSeq) ethylene-responsive transcription factor TINY-like	--	--	--	AP2 domain	Ethylene-responsive transcription factor ERF020 OS=Arabidopsis thaliana OX=3702 GN=ERF020 PE=2 SV=1	K	Transcription	ethylene-responsive transcription factor RAP2-1-like [Setaria viridis]
Cl041249	473	198	342	127	61	109	16.1955	8.37027	12.6631	4.96597	2.31072	3.97044	0.0134353212059913	-1.90352	down	--	--	Cellular Component: endoplasmic reticulum (GO:0005783);; Cellular Component: Golgi apparatus (GO:0005794);; Cellular Component: membrane (GO:0016020);; Cellular Component: integral component of membrane (GO:0016021);; Biological Process: vesicle-mediated transport (GO:0016192);;	K20359|1.1e-88|sbi:8055498|K20359 PRA1 family protein 1 | (RefSeq) PRA1 family protein B2	--	[U]	Intracellular trafficking, secretion, and vesicular transport	PRA1 family protein	PRA1 family protein B3 OS=Arabidopsis thaliana OX=3702 GN=PRA1B3 PE=1 SV=1	U	Intracellular trafficking, secretion, and vesicular transport	PRA1 family protein B2 [Sorghum bicolor]
Cl027336	52	27	0	466	2842	2181	0.972602	0.625197	0	10.0925	59.6101	43.9521	0.000265580962175115	5.9719700488806	up	--	--	Cellular Component: photosystem II oxygen evolving complex (GO:0009654);; Biological Process: photosystem II assembly (GO:0010207);; Molecular Function: oxygen evolving activity (GO:0010242);; Biological Process: photosystem II stabilization (GO:0042549);;	K02716|1.0e-174|sbi:110430997|K02716 photosystem II oxygen-evolving enhancer protein 1 | (RefSeq) oxygen-evolving enhancer protein 1, chloroplastic	Photosynthesis (ko00195)	--	--	Manganese-stabilising protein / photosystem II polypeptide	Oxygen-evolving enhancer protein 1, chloroplastic OS=Triticum aestivum OX=4565 GN=PSBO PE=2 SV=1	S	Function unknown	oxygen-evolving enhancer protein 1, chloroplastic [Sorghum bicolor]
Cl024572	154	136	227	81	46	48	2.23151	2.44069	3.57757	1.33725	0.726702	0.742099	0.0357197001920207	-1.69469	down	--	--	Molecular Function: phosphoric diester hydrolase activity (GO:0008081);; Biological Process: glycerophospholipid catabolic process (GO:0046475);;	K18696|1.6e-171|sbi:8072002|K18696 glycerophosphodiester phosphodiesterase [EC:3.1.4.46] | (RefSeq) glycerophosphodiester phosphodiesterase GDPD1, chloroplastic	Glycerophospholipid metabolism (ko00564)	[R]	General function prediction only	Glycerophosphoryl diester phosphodiesterase family	Glycerophosphodiester phosphodiesterase GDPD2 OS=Arabidopsis thaliana OX=3702 GN=GDPD2 PE=2 SV=1	C	Energy production and conversion	glycerophosphodiester phosphodiesterase GDPD1, chloroplastic [Sorghum bicolor]
Cl015106	123	85	110	25	36	58	2.77379	2.3632	2.69549	0.624549	0.904158	1.39591	0.0305514209111656	-1.59104	down	--	--	Molecular Function: molecular_function (GO:0003674);; Molecular Function: transporter activity (GO:0005215);; Molecular Function: ion channel activity (GO:0005216);; Molecular Function: cation channel activity (GO:0005261);; Cellular Component: cellular_component (GO:0005575);; Biological Process: transport (GO:0006810);; Biological Process: ion transport (GO:0006811);; Biological Process: cation…	K22128|2.8e-125|sbi:8069573|K22128 piezo-type mechanosensitive ion channel component 1/2 | (RefSeq) piezo-type mechanosensitive ion channel homolog	--	--	--	--	Piezo-type mechanosensitive ion channel homolog OS=Arabidopsis thaliana OX=3702 GN=At2g48060/At2g48040/At2g48050 PE=2 SV=1	S	Function unknown	piezo-type mechanosensitive ion channel homolog [Sorghum bicolor]
Cl033445	10	31	2	413	1719	2451	0.177854	0.696974	0.037663	8.65031	34.8588	47.736	6.71999763505881e-09	6.50829959507255	up	--	--	Cellular Component: photosystem I (GO:0009522);; Cellular Component: photosystem II (GO:0009523);; Cellular Component: chloroplast thylakoid membrane (GO:0009535);; Biological Process: photosynthesis, light harvesting (GO:0009765);; Cellular Component: integral component of membrane (GO:0016021);; Molecular Function: chlorophyll binding (GO:0016168);; Biological Process: protein-chromophore linka…	K08910|1.9e-136|zma:100284001|K08910 light-harvesting complex I chlorophyll a/b binding protein 4 | (RefSeq) gpm571; uncharacterized protein LOC100284001	Photosynthesis - antenna proteins (ko00196)	--	--	Chlorophyll A-B binding protein	Chlorophyll a-b binding protein 4, chloroplastic OS=Arabidopsis thaliana OX=3702 GN=LHCA4 PE=1 SV=1	P	Inorganic ion transport and metabolism	uncharacterized protein LOC100284001 [Zea mays]
Cl001255	225	134	179	28	56	20	3.65713	2.68693	3.14058	0.503125	0.999701	0.332709	0.00220391230123994	-2.48445	down	[M]	Cell wall/membrane/envelope biogenesis	Molecular Function: transmembrane receptor protein serine/threonine kinase activity (GO:0004675);; Molecular Function: ATP binding (GO:0005524);; Cellular Component: plasma membrane (GO:0005886);; Biological Process: protein phosphorylation (GO:0006468);; Cellular Component: integral component of membrane (GO:0016021);;	K01180|2.4e-50|cmax:111487562|K01180 endo-1,3(4)-beta-glucanase [EC:3.2.1.6] | (RefSeq) uncharacterized protein LOC111487562	--	[T]	Signal transduction mechanisms	Protein kinase domain	Proline-rich receptor-like protein kinase PERK1 OS=Arabidopsis thaliana OX=3702 GN=PERK1 PE=1 SV=1	T	Signal transduction mechanisms	proline-rich receptor-like protein kinase PERK15 [Sorghum bicolor]
Cl002011	888	807	532	1600	3733	4208	16.0122	17.9859	10.3855	33.0274	74.5744	80.7766	0.00294320662861648	1.92525164525005	up	[T]	Signal transduction mechanisms	Molecular Function: protein serine/threonine kinase activity (GO:0004674);; Molecular Function: ATP binding (GO:0005524);; Cellular Component: mitochondrion (GO:0005739);; Cellular Component: mitochondrial matrix (GO:0005759);; Biological Process: glucose homeostasis (GO:0042593);; Biological Process: negative regulation of pyruvate dehydrogenase activity (GO:1904183);;	K00898|3.9e-182|sbi:8080774|K00898 pyruvate dehydrogenase kinase 2/3/4 [EC:2.7.11.2] | (RefSeq) pyruvate dehydrogenase (acetyl-transferring) kinase, mitochondrial	--	[T]	Signal transduction mechanisms	Mitochondrial branched-chain alpha-ketoacid dehydrogenase kinase	[Pyruvate dehydrogenase (acetyl-transferring)] kinase, mitochondrial OS=Arabidopsis thaliana OX=3702 GN=PDK PE=1 SV=1	T	Signal transduction mechanisms	pyruvate dehydrogenase (acetyl-transferring) kinase, mitochondrial [Sorghum bicolor]
Cl016150	151	402	202	746	3543	1161	3.23787	10.6835	4.6895	18.3651	84.4282	26.5742	0.0239855341213594	2.70000297549028	up	[T]	Signal transduction mechanisms	--	--	--	--	--	Universal stress protein family	--	T	Signal transduction mechanisms	universal stress protein PHOS34-like [Sorghum bicolor]
Cl016598	295	209	227	1121	1096	912	34.0717	29.8845	28.4157	148.488	140.49	112.265	9.98796210149568e-09	1.96725329543485	up	--	--	Cellular Component: integral component of membrane (GO:0016021);;	K11094|2.1e-16|peq:110018477|K11094 U2 small nuclear ribonucleoprotein B'' | (RefSeq) U2 small nuclear ribonucleoprotein B''-like isoform X1	Spliceosome (ko03040)	--	--	Protein of unknown function (DUF3339)	--	S	Function unknown	uncharacterized protein LOC8085057 [Sorghum bicolor]
Cl040957	17	15	0	276	1205	2366	0.36945	0.401388	0	6.88542	29.1242	54.9312	5.96523661170817e-07	6.69760629117807	up	[G]	Carbohydrate transport and metabolism	Molecular Function: monooxygenase activity (GO:0004497);; Cellular Component: chloroplast (GO:0009507);; Biological Process: photorespiration (GO:0009853);; Biological Process: carbon fixation (GO:0015977);; Biological Process: photosynthesis (GO:0015979);; Molecular Function: ribulose-bisphosphate carboxylase activity (GO:0016984);;	K01602|1.0e-85|sbi:8070647|K01602 ribulose-bisphosphate carboxylase small chain [EC:4.1.1.39] | (RefSeq) ribulose bisphosphate carboxylase small chain, chloroplastic	Glyoxylate and dicarboxylate metabolism (ko00630);; Carbon fixation in photosynthetic organisms (ko00710);; Carbon metabolism (ko01200)	--	--	Ribulose bisphosphate carboxylase, small chain	Ribulose bisphosphate carboxylase small chain, chloroplastic OS=Zea mays OX=4577 GN=RBCS PE=1 SV=1	E	Amino acid transport and metabolism	chloroplast ribulose-1,5-bisphosphate carboxylase/oxygenase small subunit [Miscanthus x giganteus]
Cl030044	31	36	34	88	168	277	2.43819	3.4524	2.91318	8.02384	14.7818	23.4538	0.00418343598085805	2.20392772425389	up	--	--	--	--	--	--	--	--	--	--	--	uncharacterized protein LOC8061763 [Sorghum bicolor]
Cl000831	4323	4487	5738	1655	2326	2159	74.0893	94.983	106.451	32.4491	44.1513	39.3633	7.2051832840944e-05	-1.40012	down	--	--	Cellular Component: membrane (GO:0016020);;	--	--	[R]	General function prediction only	Leucine rich repeat	--	S	Function unknown	probable leucine-rich repeat receptor-like protein kinase At1g35710 [Sorghum bicolor]
Cl020417	31	19	18	85	713	175	1.02155	0.737706	0.62147	3.18359	26.0619	6.11349	0.0029339593891555	3.72570255045581	up	--	--	Biological Process: ubiquitin-dependent protein catabolic process (GO:0006511);; Cellular Component: integral component of membrane (GO:0016021);; Molecular Function: ubiquitin protein ligase activity (GO:0061630);;	K19038|2.5e-16|pda:103703132|K19038 E3 ubiquitin-protein ligase ATL41 [EC:2.3.2.27] | (RefSeq) RING-H2 finger protein ATL17-like	--	[O]	Posttranslational modification, protein turnover, chaperones	Ring finger domain	RING-H2 finger protein ATL32 OS=Arabidopsis thaliana OX=3702 GN=ATL32 PE=2 SV=3	O	Posttranslational modification, protein turnover, chaperones	E3 ubiquitin-protein ligase ATL31 [Sorghum bicolor]
Cl006997	26	52	69	106	315	385	0.72885	1.8093	2.13896	3.45412	9.97417	11.7257	0.0413795601243937	2.25632613239759	up	--	--	Cellular Component: integral component of membrane (GO:0016021);; Biological Process: protein ubiquitination (GO:0016567);; Molecular Function: ubiquitin protein ligase binding (GO:0031625);;	K16286|4.0e-26|zma:100273652|K16286 E3 ubiquitin-protein ligase EL5 [EC:2.3.2.27] | (RefSeq) putative RING zinc finger domain superfamily protein	--	[O]	Posttranslational modification, protein turnover, chaperones	Ring finger domain	RING-H2 finger protein ATL3 OS=Arabidopsis thaliana OX=3702 GN=ATL3 PE=2 SV=1	O	Posttranslational modification, protein turnover, chaperones	E3 ubiquitin-protein ligase EL5 [Sorghum bicolor]
Cl022906	187	677	877	142	55	85	2.94989	13.1918	14.969	2.5547	0.950609	1.41215	0.0119085581087201	-2.78228	down	--	--	Cellular Component: integral component of membrane (GO:0016021);;	--	--	[T]	Signal transduction mechanisms	Malectin-like domain	Receptor-like protein kinase FERONIA OS=Arabidopsis thaliana OX=3702 GN=FER PE=1 SV=1	T	Signal transduction mechanisms	receptor-like protein kinase FERONIA [Sorghum bicolor]
Cl022461	48	29	26	70	160	248	4.58007	3.44754	2.65682	7.69474	17.1108	25.4408	0.0451781710504699	2.03262597821684	up	--	--	--	--	--	--	--	Wound-induced protein	--	S	Function unknown	uncharacterized protein LOC8074771 [Sorghum bicolor]
Cl029444	193	150	222	337	582	564	3.3036	3.16594	4.11833	6.62507	11.0702	10.3044	0.0346059704749901	1.2348419064889	up	[C]	Energy production and conversion	Molecular Function: iron ion binding (GO:0005506);; Molecular Function: electron transfer activity (GO:0009055);;	K03686|2.5e-11|egr:104454675|K03686 molecular chaperone DnaJ | (RefSeq) chaperone protein dnaJ GFA2, mitochondrial	--	[O]	Posttranslational modification, protein turnover, chaperones	DnaJ domain	--	O	Posttranslational modification, protein turnover, chaperones	uncharacterized protein LOC8084439 [Sorghum bicolor]
NewGene_1640	17	16	0	103	204	269	0.155642	0.17832	0	1.12759	2.16742	2.7432	0.0173915309502397	3.94846505161149	up	[T]	Signal transduction mechanisms	Molecular Function: protein kinase activity (GO:0004672);; Molecular Function: ATP binding (GO:0005524);; Cellular Component: integral component of membrane (GO:0016021);; Molecular Function: carbohydrate binding (GO:0030246);;	K01176|3.75e-76|sbi:8065370|K01176 alpha-amylase [EC:3.2.1.1] | (RefSeq) alpha-amylase isozyme 2A	Starch and sucrose metabolism (ko00500)	--	--	Legume lectin domain	L-type lectin-domain containing receptor kinase SIT2 OS=Oryza sativa subsp. japonica OX=39947 GN=SIT2 PE=2 SV=2	T	Signal transduction mechanisms	L-type lectin-domain containing receptor kinase IV.1 [Zea mays]
Cl004441	24	24	0	302	1345	1748	0.553552	0.673211	0	8.06859	34.8774	43.545	3.95402136000819e-05	5.95124945915086	up	--	--	Cellular Component: photosystem I (GO:0009522);; Cellular Component: photosystem II (GO:0009523);; Cellular Component: chloroplast thylakoid membrane (GO:0009535);; Biological Process: photosynthesis, light harvesting (GO:0009765);; Cellular Component: integral component of membrane (GO:0016021);; Molecular Function: chlorophyll binding (GO:0016168);; Biological Process: protein-chromophore linka…	K08913|5.4e-150|sita:101782406|K08913 light-harvesting complex II chlorophyll a/b binding protein 2 | (RefSeq) chlorophyll a-b binding protein, chloroplastic	Photosynthesis - antenna proteins (ko00196)	--	--	Chlorophyll A-B binding protein	Chlorophyll a-b binding protein, chloroplastic OS=Oryza sativa subsp. indica OX=39946 GN=OsI_012078 PE=2 SV=1	C	Energy production and conversion	chlorophyll a-b binding protein 5, chloroplastic [Panicum hallii]
Cl029485	70	32	22	66	2704	516	1.99975	1.04534	0.679716	2.18839	87.9367	16.2975	0.00602375423201835	4.62738919437696	up	--	--	Molecular Function: metal ion binding (GO:0046872);;	K23047|1.6e-17|atr:18445056|K23047 E3 ubiquitin-protein ligase UNKL [EC:2.3.2.27] | (RefSeq) zinc finger CCCH domain-containing protein 2	--	[R]	General function prediction only	--	Zinc finger CCCH domain-containing protein 37 OS=Oryza sativa subsp. japonica OX=39947 GN=Os05g0525900 PE=2 SV=1	S	Function unknown	zinc finger CCCH domain-containing protein 37-like [Sorghum bicolor]
Cl041975	95	97	54	230	2008	768	4.60034	5.84274	2.81683	12.839	108.81	39.9599	0.00195534119193276	3.47056118744987	up	--	--	--	--	--	--	--	--	--	S	Function unknown	uncharacterized protein LOC8059857 [Sorghum bicolor]
Cl034530	246	141	61	899	4473	2098	8.94876	6.3209	2.39624	37.4284	180.572	81.391	2.61944542341798e-05	3.93254981027413	up	--	--	Cellular Component: photosystem II oxygen evolving complex (GO:0009654);; Biological Process: photosynthesis (GO:0015979);; Cellular Component: integral component of membrane (GO:0016021);;	K03541|1.8e-32|sbi:8071154|K03541 photosystem II 10kDa protein | (RefSeq) photosystem II 10 kDa polypeptide, chloroplastic	Photosynthesis (ko00195)	--	--	Photosystem II 10 kDa polypeptide PsbR	Photosystem II 10 kDa polypeptide, chloroplastic OS=Arabidopsis thaliana OX=3702 GN=PSBR PE=1 SV=1	S	Function unknown	photosystem II 10 kDa polypeptide, chloroplastic [Sorghum bicolor]
Cl003901	2672	3536	3617	1277	1573	2256	29.797	48.7223	43.6775	16.2921	19.4264	26.772	0.0230400396468781	-1.12469	down	--	--	Molecular Function: methyltransferase activity (GO:0008168);; Cellular Component: integral component of membrane (GO:0016021);; Biological Process: methylation (GO:0032259);;	K23872|9.0e-105|mtr:MTR_7g076150|K23872 putative homogalacturonan methyltransferase [EC:2.1.1.-] | (RefSeq) methyltransferase PMT16, putative	--	--	--	Putative S-adenosyl-L-methionine-dependent methyltransferase	Probable methyltransferase PMT8 OS=Arabidopsis thaliana OX=3702 GN=At1g04430 PE=2 SV=1	S	Function unknown	putative methyltransferase PMT3 [Zea mays]
Cl004248	37	71	54	167	220	186	0.636977	1.52513	1.00903	3.31824	4.25131	3.44601	0.0154243516319718	1.66244273356981	up	[R]	General function prediction only	Biological Process: pyridoxal 5'-phosphate salvage (GO:0009443);; Cellular Component: chloroplast (GO:0009507);; Biological Process: pyridoxal biosynthetic process (GO:0042821);; Molecular Function: pyridoxine:NADP 4-dehydrogenase activity (GO:0050236);; Molecular Function: NADPH binding (GO:0070402);;	K05275|3.4e-203|sbi:8065692|K05275 pyridoxine 4-dehydrogenase [EC:1.1.1.65] | (RefSeq) pyridoxal reductase, chloroplastic	Vitamin B6 metabolism (ko00750)	[C]	Energy production and conversion	Aldo/keto reductase family	Pyridoxal reductase, chloroplastic OS=Arabidopsis thaliana OX=3702 GN=PLR1 PE=1 SV=1	C	Energy production and conversion	pyridoxal reductase, chloroplastic [Sorghum bicolor]
Cl007416	13	4	0	244	1134	1283	0.244246	0.095408	0	5.40512	24.3503	26.4822	3.72563052294395e-09	7.13316798915848	up	--	--	Biological Process: response to light stimulus (GO:0009416);; Cellular Component: photosystem I (GO:0009522);; Cellular Component: photosystem II (GO:0009523);; Cellular Component: chloroplast thylakoid membrane (GO:0009535);; Biological Process: photosynthesis, light harvesting in photosystem I (GO:0009768);; Cellular Component: chloroplast envelope (GO:0009941);; Cellular Component: plastoglobu…	K08915|1.7e-157|zma:542478|K08915 light-harvesting complex II chlorophyll a/b binding protein 4 | (RefSeq) psb29; photosystem II subunit29	Photosynthesis - antenna proteins (ko00196)	--	--	Chlorophyll A-B binding protein	Chlorophyll a-b binding protein CP29.1, chloroplastic OS=Arabidopsis thaliana OX=3702 GN=LHCB4.1 PE=1 SV=1	C	Energy production and conversion	photosystem II subunit29 [Zea mays]
NewGene_3435	3899	1784	2886	728	415	420	41.176	23.2673	32.9917	8.79227	4.85362	4.71379	4.3367163188665e-06	-2.56754	down	--	--	--	--	--	--	--	--	--	S	Function unknown	unnamed protein product [Triticum turgidum subsp. durum]
Cl012572	7	9	0	116	33	255	0.194832	0.306335	0	3.84843	1.05338	7.85348	0.0135046387692655	4.4409035311283	up	--	--	Cellular Component: integral component of membrane (GO:0016021);; Biological Process: oxidation-reduction process (GO:0055114);;	--	--	[T]	Signal transduction mechanisms	DOMON domain	Cytochrome b561 and DOMON domain-containing protein At3g61750 OS=Arabidopsis thaliana OX=3702 GN=At3g61750 PE=3 SV=1	T	Signal transduction mechanisms	cytochrome b561 and DOMON domain-containing protein At3g07570 [Sorghum bicolor]
Cl033808	57	30	18	80	799	258	1.05396	0.655438	0.306086	1.69019	16.3504	5.07552	0.020966350902696	3.31980695932233	up	[O]	Posttranslational modification, protein turnover, chaperones	Molecular Function: peptidyl-prolyl cis-trans isomerase activity (GO:0003755);; Cellular Component: chloroplast thylakoid membrane (GO:0009535);; Cellular Component: chloroplast stroma (GO:0009570);; Cellular Component: thylakoid lumen (GO:0031977);; Biological Process: defense response to bacterium (GO:0042742);;	--	--	--	--	Cyclophilin type peptidyl-prolyl cis-trans isomerase/CLD	Peptidyl-prolyl cis-trans isomerase, chloroplastic OS=Spinacia oleracea OX=3562 GN=TLP40 PE=1 SV=1	O	Posttranslational modification, protein turnover, chaperones	peptidyl-prolyl cis-trans isomerase, chloroplastic [Sorghum bicolor]
Cl010026	9	43	10	178	180	362	0.117906	0.694464	0.141536	2.71101	2.66388	5.14312	0.00268064702709946	3.31923786066655	up	[H]	Coenzyme transport and metabolism	Molecular Function: GTP cyclohydrolase II activity (GO:0003935);; Molecular Function: 3,4-dihydroxy-2-butanone-4-phosphate synthase activity (GO:0008686);; Biological Process: riboflavin biosynthetic process (GO:0009231);;	K14652|1.5e-292|sbi:8072551|K14652 3,4-dihydroxy 2-butanone 4-phosphate synthase / GTP cyclohydrolase II [EC:4.1.99.12 3.5.4.25] | (RefSeq) probable monofunctional riboflavin biosynthesis protein RIBA 3, chloroplastic	Riboflavin metabolism (ko00740);; Folate biosynthesis (ko00790)	[H]	Coenzyme transport and metabolism	GTP cyclohydrolase II	Probable monofunctional riboflavin biosynthesis protein RIBA 3, chloroplastic OS=Oryza sativa subsp. japonica OX=39947 GN=RIBA3 PE=2 SV=1	H	Coenzyme transport and metabolism	hypothetical protein SORBI_3009G164300 [Sorghum bicolor]
NewGene_6733	494	404	214	82	122	66	7.27267	5.4524	3.12194	0.88657	1.26224	0.501991	0.00294320662861648	-2.16702	down	--	--	Cellular Component: nucleus (GO:0005634);; Biological Process: regulation of transcription, DNA-templated (GO:0006355);; Molecular Function: zinc ion binding (GO:0008270);;	K17604|8.46e-127|ats:109756079|K17604 zinc finger SWIM domain-containing protein 3 | (RefSeq) LOC109756079; protein FAR1-RELATED SEQUENCE 5-like	--	--	--	MULE transposase domain	Protein FAR1-RELATED SEQUENCE 5 OS=Arabidopsis thaliana OX=3702 GN=FRS5 PE=1 SV=1	S	Function unknown	protein FAR1-RELATED SEQUENCE 5-like [Oryza sativa Japonica Group]
Cl011209	110	194	100	804	2839	2294	2.48888	5.44991	2.46691	20.9605	71.6659	55.6291	6.8248133577632e-08	3.69775591383433	up	--	--	Molecular Function: calcium ion binding (GO:0005509);; Cellular Component: photosystem II oxygen evolving complex (GO:0009654);; Biological Process: photosynthesis (GO:0015979);; Cellular Component: extrinsic component of membrane (GO:0019898);;	K02717|1.9e-128|sbi:8079911|K02717 photosystem II oxygen-evolving enhancer protein 2 | (RefSeq) oxygen-evolving enhancer protein 2, chloroplastic	Photosynthesis (ko00195)	--	--	PsbP	Oxygen-evolving enhancer protein 2, chloroplastic OS=Triticum aestivum OX=4565 GN=PSBP PE=2 SV=1	S	Function unknown	oxygen-evolving enhancer protein 2, chloroplastic [Sorghum bicolor]
Cl024371	0	0	0	126	290	369	0	0	0	4.45393	9.95971	12.1604	4.70318349069398e-11	10.2918843784801	up	--	--	Cellular Component: integral component of membrane (GO:0016021);;	K14332|2.6e-74|sbi:8075293|K14332 photosystem I subunit PsaO | (RefSeq) photosystem I subunit O	Photosynthesis (ko00195)	--	--	--	Photosystem I subunit O OS=Arabidopsis thaliana OX=3702 GN=PSAO PE=1 SV=1	S	Function unknown	16 kDa membrane protein [Saccharum hybrid cultivar]
Cl020477	252	520	445	88	35	148	4.181	10.6718	8.00382	1.66461	0.634299	2.61177	0.0123667606695822	-2.37457	down	[E]	Amino acid transport and metabolism	Biological Process: polyamine biosynthetic process (GO:0006596);; Molecular Function: transferase activity (GO:0016740);;	K18787|1.7e-154|obr:102706354|K18787 thermospermine synthase [EC:2.5.1.79] | (RefSeq) thermospermine synthase ACAULIS5	--	[E]	Amino acid transport and metabolism	Spermine/spermidine synthase domain	Thermospermine synthase ACAULIS5 OS=Arabidopsis thaliana OX=3702 GN=ACL5 PE=1 SV=1	H	Coenzyme transport and metabolism	hypothetical protein E2562_013017 [Oryza meyeriana var. granulata]
Cl009140	742	1635	1563	4147	7179	3778	6.05891	16.5107	13.8283	38.7874	64.992	32.8536	0.0354435431066607	1.79004	up	[G]	Carbohydrate transport and metabolism	Molecular Function: catalytic activity (GO:0003824);; Cellular Component: cytoplasm (GO:0005737);; Cellular Component: cytosol (GO:0005829);;	K16055|0.0e+00|sbi:8055795|K16055 trehalose 6-phosphate synthase/phosphatase [EC:2.4.1.15 3.1.3.12] | (RefSeq) alpha,alpha-trehalose-phosphate synthase [UDP-forming] 6	Starch and sucrose metabolism (ko00500)	[G]	Carbohydrate transport and metabolism	Glycosyltransferase family 20	Alpha,alpha-trehalose-phosphate synthase [UDP-forming] 6 OS=Arabidopsis thaliana OX=3702 GN=TPS6 PE=1 SV=2	G	Carbohydrate transport and metabolism	alpha,alpha-trehalose-phosphate synthase [UDP-forming] 6 [Sorghum bicolor]
Cl025593	90	85	82	140	2603	322	2.14217	2.51337	2.1117	3.82043	69.0272	8.18147	0.0460983450362251	3.46651302122081	up	[S]	Function unknown	--	--	--	[S]	Function unknown	Transport and Golgi organisation 2	--	S	Function unknown	transport and Golgi organization 2 homolog [Sorghum bicolor]
Cl020431	55	46	19	259	249	128	0.707491	0.734015	0.261131	3.85663	3.5917	1.77297	0.0180155777897951	2.29438790809876	up	--	--	--	--	--	--	--	--	--	--	--	uncharacterized protein LOC103646649 [Zea mays]
Cl042208	2471	1441	2643	853	698	1327	10.0864	7.26404	11.6832	3.98298	3.15603	5.76304	0.0230400396468781	-1.3539	down	[R]	General function prediction only	Molecular Function: protein kinase activity (GO:0004672);; Molecular Function: ATP binding (GO:0005524);; Biological Process: protein phosphorylation (GO:0006468);;	K08818|3.9e-173|sbi:8064725|K08818 cell division cycle 2-like [EC:2.7.11.22] | (RefSeq) putative cyclin-dependent kinase F-2	--	[R]	General function prediction only	Protein kinase domain	Putative cyclin-dependent kinase F-2 OS=Oryza sativa subsp. japonica OX=39947 GN=CDKF-2 PE=3 SV=1	S	Function unknown	hypothetical protein SHCRBa_078_K12_F_230 [Saccharum hybrid cultivar R570]
Cl012867	0	0	0	52	306	720	0	0	0	0.913437	5.26632	11.9082	9.98796210149568e-09	10.7012760706842	up	[G]	Carbohydrate transport and metabolism	Cellular Component: cytoplasm (GO:0005737);; Biological Process: sucrose biosynthetic process (GO:0005986);; Biological Process: fructose metabolic process (GO:0006000);; Biological Process: fructose 6-phosphate metabolic process (GO:0006002);; Biological Process: gluconeogenesis (GO:0006094);; Biological Process: fructose 1,6-bisphosphate metabolic process (GO:0030388);; Molecular Function: fruc…	K01100|1.4e-212|sbi:8060106|K01100 sedoheptulose-bisphosphatase [EC:3.1.3.37] | (RefSeq) sedoheptulose-1,7-bisphosphatase, chloroplastic	Carbon fixation in photosynthetic organisms (ko00710);; Carbon metabolism (ko01200)	[G]	Carbohydrate transport and metabolism	Fructose-1-6-bisphosphatase, N-terminal domain	Sedoheptulose-1,7-bisphosphatase, chloroplastic OS=Triticum aestivum OX=4565 PE=2 SV=1	G	Carbohydrate transport and metabolism	sedoheptulose-1,7-bisphosphatase, chloroplastic [Sorghum bicolor]
Cl002499	26	21	20	68	69	82	0.699823	0.699335	0.590166	2.14198	2.09177	2.40197	0.0173915309502397	1.55569050089007	up	--	--	Cellular Component: nucleus (GO:0005634);; Biological Process: negative regulation of transcription, DNA-templated (GO:0045892);;	--	--	--	--	Transcriptional repressor, ovate	Transcription repressor OFP8 OS=Oryza sativa subsp. japonica OX=39947 GN=OFP8 PE=1 SV=1	S	Function unknown	transcription repressor OFP8 [Sorghum bicolor]
NewGene_6187	197	42	98	11	18	24	2.21056	0.57471	1.18213	0.131453	0.222845	0.283968	0.0113392719440299	-2.81229	down	--	--	--	--	--	--	--	--	--	L	Replication, recombination and repair	hypothetical protein Zm00014a_026432 [Zea mays]
Cl034873	69	106	89	205	287	313	1.63849	3.14501	2.29134	5.62104	7.63452	7.98454	0.0097773622367846	1.43781686759543	up	--	--	Molecular Function: protein binding (GO:0005515);;	--	--	--	--	F-box-like	--	--	--	uncharacterized protein LOC8069628 [Sorghum bicolor]
Cl011171	0	0	0	67	302	338	0	0	0	2.07641	9.04266	9.74676	4.07668804966669e-09	10.1364938301402	up	--	--	Cellular Component: photosystem I (GO:0009522);; Biological Process: photosynthesis (GO:0015979);;	K02698|1.2e-57|sbi:8079929|K02698 photosystem I subunit X | (RefSeq) photosystem I reaction center subunit psaK, chloroplastic	Photosynthesis (ko00195)	--	--	Photosystem I psaG / psaK	Photosystem I reaction center subunit psaK, chloroplastic OS=Hordeum vulgare OX=4513 GN=PSAK PE=1 SV=1	S	Function unknown	photosystem I reaction center subunit psaK, chloroplastic [Sorghum bicolor]
Cl043198	673	527	668	372	246	303	10.667	9.64039	10.9213	6.46057	3.94923	4.71511	0.0163115804180765	-1.16009	down	--	--	Cellular Component: nucleus (GO:0005634);; Biological Process: regulation of transcription, DNA-templated (GO:0006355);; Biological Process: auxin-activated signaling pathway (GO:0009734);;	K14484|8.7e-95|sbi:8074583|K14484 auxin-responsive protein IAA | (RefSeq) LOW QUALITY PROTEIN: auxin-responsive protein IAA19	Plant hormone signal transduction (ko04075)	--	--	AUX/IAA family	Auxin-responsive protein IAA19 OS=Oryza sativa subsp. japonica OX=39947 GN=IAA19 PE=2 SV=1	K	Transcription	IAA19 - auxin-responsive Aux/IAA family member [Zea mays]
NewGene_3882	1080	506	776	304	120	257	10.3256	5.97399	8.02888	3.32247	1.26323	2.61173	0.0123667606695822	-1.93066	down	[T]	Signal transduction mechanisms	Molecular Function: protein kinase activity (GO:0004672);; Molecular Function: ATP binding (GO:0005524);; Cellular Component: integral component of membrane (GO:0016021);; Molecular Function: carbohydrate binding (GO:0030246);;	K22133|4.57e-68|egr:104443801|K22133 oxalate---CoA ligase [EC:6.2.1.8] | (RefSeq) uncharacterized protein LOC104443801	Glyoxylate and dicarboxylate metabolism (ko00630)	--	--	Legume lectin domain	L-type lectin-domain containing receptor kinase SIT2 OS=Oryza sativa subsp. japonica OX=39947 GN=SIT2 PE=2 SV=2	T	Signal transduction mechanisms	L-type lectin-domain containing receptor kinase IV.2 [Dichanthelium oligosanthes]
Cl008298	535	319	590	193	169	274	5.27494	3.89017	6.30137	2.17681	1.84458	2.87347	0.0189853077160105	-1.34282	down	--	--	--	--	--	--	--	--	--	S	Function unknown	hypothetical protein Zm00014a_013048 [Zea mays]
Cl041724	30	15	4	255	1433	1192	0.802561	0.504074	0.11801	7.97531	43.5272	34.7853	9.60461652359374e-09	5.72396360057247	up	--	--	Cellular Component: photosystem I reaction center (GO:0009538);; Biological Process: photosynthesis (GO:0015979);;	K02695|9.0e-49|zma:541685|K02695 photosystem I subunit VI | (RefSeq) psah1; photosystem I reaction center subunit VI, chloroplastic precursor	Photosynthesis (ko00195)	--	--	Photosystem I reaction centre subunit VI	Photosystem I reaction center subunit VI, chloroplastic OS=Zea mays OX=4577 GN=PSAH PE=1 SV=1	S	Function unknown	photosystem I reaction center subunit VI, chloroplastic precursor [Zea mays]
Cl010930	38	3	2	148	376	285	0.618682	0.041201	0.035384	2.81949	6.93	5.04368	0.0131054691273123	4.13084406147233	up	--	--	Cellular Component: chloroplast (GO:0009507);; Cellular Component: integral component of membrane (GO:0016021);;	K17290|5.0e-08|apro:F751_3177|K17290 oxidoreductase [EC:1.1.1.-] | (RefSeq) Oxidoreductase HTATIP2	--	--	--	Chlorophyll A-B binding protein	Low molecular mass early light-inducible protein HV90, chloroplastic OS=Hordeum vulgare OX=4513 PE=2 SV=1	S	Function unknown	low molecular mass early light-inducible protein HV90, chloroplastic [Setaria italica]
Cl021743	454	914	657	2708	1993	1941	7.25701	18.0676	11.384	49.5346	35.3251	33.166	0.0230400396468781	1.56203546209954	up	[CHR]	Energy production and conversion;; Coenzyme transport and metabolism;; General function prediction only	Cellular Component: cytosol (GO:0005829);; Molecular Function: glycerate dehydrogenase activity (GO:0008465);; Molecular Function: hydroxypyruvate reductase activity (GO:0016618);; Molecular Function: glyoxylate reductase (NADP) activity (GO:0030267);; Molecular Function: NAD binding (GO:0051287);;	K15893|4.8e-203|sbi:110434935|K15893 glycerate dehydrogenase [EC:1.1.1.29] | (RefSeq) glycerate dehydrogenase isoform X1	Glycine, serine and threonine metabolism (ko00260);; Glyoxylate and dicarboxylate metabolism (ko00630);; Carbon metabolism (ko01200)	[C]	Energy production and conversion	D-isomer specific 2-hydroxyacid dehydrogenase, NAD binding domain	Glycerate dehydrogenase OS=Cucumis sativus OX=3659 GN=HPR-A PE=2 SV=1	C	Energy production and conversion	hypothetical protein SORBI_3004G001300 [Sorghum bicolor]
Cl043515	286	301	246	1557	2857	652	7.88932	10.2775	7.37075	49.3068	87.5862	19.2002	0.00715558773220714	2.49738500803725	up	--	--	Biological Process: immune system process (GO:0002376);; Biological Process: regulation of immune system process (GO:0002682);; Biological Process: negative regulation of immune system process (GO:0002683);; Biological Process: positive regulation of immune system process (GO:0002684);; Molecular Function: molecular_function (GO:0003674);; Molecular Function: nucleic acid binding (GO:0003676);; M…	K12191|7.4e-13|cmos:111433013|K12191 charged multivesicular body protein 2A | (RefSeq) vacuolar protein sorting-associated protein 2 homolog 2-like	Endocytosis (ko04144)	--	--	LSD1 zinc finger	Protein LSD1 OS=Oryza sativa subsp. japonica OX=39947 GN=LSD1 PE=2 SV=1	S	Function unknown	protein LSD1 [Sorghum bicolor]
Cl017155	100	742	140	2336	7245	2896	2.96202	27.2035	4.47996	79.3149	238.146	91.4414	0.0113392719440299	3.4933430354888	up	--	--	--	K00611|3.3e-13|ppp:112292645|K00611 ornithine carbamoyltransferase [EC:2.1.3.3] | (RefSeq) ornithine carbamoyltransferase, chloroplastic-like isoform X1	Arginine biosynthesis (ko00220);; Biosynthesis of amino acids (ko01230)	--	--	CBS domain	--	S	Function unknown	uncharacterized protein LOC110434693 [Sorghum bicolor]
Cl002595	873	1203	1221	3110	4609	3024	16.3692	27.8561	24.7821	66.7318	95.7327	60.3294	0.00283459107669125	1.55838573456657	up	--	--	--	K15014|1.0e-24|qsu:112035105|K15014 solute carrier family 29 (equilibrative nucleoside transporter), member 1/2/3 | (RefSeq) equilibrative nucleotide transporter 3-like	--	[O]	Posttranslational modification, protein turnover, chaperones	Ring finger domain	NEP1-interacting protein 2 OS=Arabidopsis thaliana OX=3702 GN=NIP2 PE=1 SV=1	O	Posttranslational modification, protein turnover, chaperones	NEP1-interacting protein 2 [Zea mays]
