# Supplementary material for: Morphological characterization and RNA sequencing reveal adaptive strategies of Coix lacryma-jobi L. under waterlogging stress during the jointing stage
Source: PeerJ. 2026 Feb 5;14:e20731. doi: 10.7717/peerj.20731 (PMC12883155; doi:10.7717/peerj.20731)
Supplement: Supplemental Information 12 [file peerj-14-20731-s012.xls]

## Sheet: Sheet1
Table S5. GO enrichment of the DEGs in Coix lacryma-jobi under 19-day waterlogging between control and waterlogging treatment groups.
#GO_classify1	GO_classify2	All	DE	DE_ID
#Total_gene		27429	158	--
cellular component	intracellular	10740	80	Cl034696;Cl014060;Cl017734;Cl043198;Cl012006;Cl004441;NewGene_6733;Cl002499;Cl025647;Cl016024;Cl007218;Cl026200;Cl041249;Cl027336;Cl007416;Cl002011;Cl011209;Cl040353;Cl005897;Cl022779;Cl024532;NewGene_1615;Cl037554;Cl038840;Cl012057;Cl030761;Cl014589;Cl043609;Cl013381;Cl009042;Cl028514;Cl040951;Cl023722;Cl041724;Cl004248;Cl013373;Cl012867;Cl011171;Cl029696;Cl003967;Cl008555;Cl011153;Cl016569;Cl00…
cellular component	protein-containing complex	2712	30	Cl027336;Cl026715;Cl034530;Cl007416;Cl021098;Cl028514;Cl005563;Cl011209;Cl041724;Cl040353;Cl041784;Cl013373;Cl005897;Cl007987;Cl007266;Cl021345;Cl022322;Cl011171;Cl008555;Cl017734;Cl037554;Cl033445;Cl004441;Cl015989;NewGene_7613;Cl022008;Cl007384;Cl010206;Cl016024;Cl025928
cellular component	cellular anatomical entity	17434	115	Cl022906;Cl014743;Cl011153;Cl016569;Cl007555;Cl009140;Cl018162;Cl025928;Cl010499;Cl005087;Cl000262;Cl015500;Cl021696;Cl001540;Cl001936;Cl026715;Cl030310;Cl034530;Cl021098;Cl040957;Cl022322;Cl027776;Cl000295;Cl031092;Cl042450;Cl037539;Cl022002;Cl020204;Cl035039;Cl007987;Cl018829;Cl007266;Cl033445;Cl000582;Cl015989;NewGene_7613;Cl018764;Cl021743;Cl006330;Cl022008;NewGene_3882;Cl001113;Cl033808;Cl00…
molecular function	catalytic activity	12385	70	Cl007218;NewGene_1640;Cl025647;Cl029444;Cl008349;Cl012006;Cl014198;Cl014060;Cl003901;Cl010026;Cl033429;Cl033491;Cl028721;Cl022779;Cl020417;Cl034588;Cl004384;Cl002011;Cl026200;Cl010698;Cl027336;Cl043609;Cl012667;Cl012057;Cl037538;NewGene_1615;Cl001821;Cl023978;Cl005503;Cl003967;Cl029696;Cl004248;Cl025641;Cl012867;Cl028514;Cl032893;Cl009042;Cl007555;Cl025928;Cl023860;Cl009140;Cl005422;Cl041109;Cl03…
molecular function	structural molecule activity	476	1	Cl021345
molecular function	transporter activity	1481	6	Cl000123;Cl004292;Cl015106;Cl018162;Cl023722;Cl003636
molecular function	binding	13991	67	Cl028514;Cl005503;Cl001821;Cl023978;Cl004248;Cl012057;Cl031940;Cl038840;NewGene_7523;Cl043609;NewGene_101;Cl044245;Cl002011;Cl004384;Cl034588;Cl010698;Cl007416;Cl022779;Cl024532;Cl033429;Cl040353;Cl011209;Cl033491;Cl004441;Cl012006;Cl034696;NewGene_1640;Cl007218;Cl034873;Cl029444;NewGene_6733;NewGene_4801;Cl001255;Cl025611;Cl043515;Cl041784;Cl016160;Cl021743;Cl022008;Cl033445;Cl000582;Cl042208;Ne…
molecular function	antioxidant activity	238	0	--
molecular function	protein tag	11	0	--
molecular function	protein folding chaperone	35	0	--
molecular function	translation regulator activity	135	0	--
molecular function	nutrient reservoir activity	73	0	--
molecular function	molecular transducer activity	204	1	Cl001255
molecular function	toxin activity	37	1	Cl030332
molecular function	molecular function regulator	495	3	Cl035369;Cl010387;Cl038840
molecular function	molecular carrier activity	18	0	--
molecular function	transcription regulator activity	1062	4	Cl000582;Cl030310;Cl024532;Cl034696
molecular function	small molecule sensor activity	15	0	--
biological process	reproduction	747	2	Cl002715;Cl014060
biological process	immune system process	113	1	Cl043515
biological process	behavior	4	0	--
biological process	metabolic process	12549	90	Cl032368;Cl001255;Cl017661;Cl020477;Cl016160;Cl041784;Cl021345;Cl033445;Cl042208;Cl015989;NewGene_7613;Cl006330;Cl021743;Cl022008;Cl018764;NewGene_3882;Cl022870;Cl033808;Cl007384;Cl006997;Cl024572;Cl010206;NewGene_4125;Cl000262;Cl015500;Cl037540;Cl034530;Cl026715;Cl014396;Cl040957;Cl021098;Cl022322;Cl037539;Cl022002;Cl007987;Cl035039;Cl007266;Cl014743;Cl011153;Cl007555;Cl023860;Cl005422;Cl025928;…
biological process	cellular process	13853	80	Cl001255;Cl010387;Cl020477;Cl016160;Cl041784;Cl021345;Cl042208;Cl033445;Cl015989;NewGene_7613;Cl006330;Cl022008;NewGene_3882;Cl022870;Cl033808;Cl024572;Cl006997;Cl007384;Cl010206;NewGene_4125;Cl015500;Cl001936;Cl026715;Cl034530;Cl021098;Cl040957;Cl022322;Cl031092;Cl037539;Cl022002;Cl035039;Cl007987;Cl007266;Cl014743;Cl011153;Cl030262;Cl007555;Cl018162;Cl025928;Cl015106;Cl028514;Cl023722;Cl000123;…
biological process	carbon utilization	7	0	--
biological process	nitrogen utilization	4	0	--
biological process	reproductive process	742	2	Cl014060;Cl002715
biological process	biological adhesion	5	0	--
biological process	signaling	1021	5	Cl043198;Cl007218;Cl010387;Cl001255;NewGene_1615
biological process	multicellular organismal process	1030	2	Cl018829;Cl014060
biological process	developmental process	1133	3	Cl018829;Cl025647;Cl014060
biological process	growth	99	0	--
biological process	locomotion	23	0	--
biological process	pigmentation	1	0	--
biological process	interspecies interaction between organisms	334	5	Cl033808;Cl030332;Cl024532;Cl026200;Cl043515
biological process	rhythmic process	39	1	Cl030761
biological process	response to stimulus	3233	21	NewGene_1615;Cl043198;Cl030332;Cl022008;Cl018764;Cl025647;Cl044245;Cl007384;Cl007218;Cl033808;Cl001255;Cl026200;Cl043515;Cl007416;Cl015106;Cl040353;Cl010387;Cl024532;Cl018829;Cl041784;Cl007987
biological process	localization	2845	12	Cl001936;Cl041249;Cl000123;Cl000102;Cl004292;Cl015106;Cl003636;Cl023722;Cl020204;Cl010387;Cl031092;Cl018162
biological process	intraspecies interaction between organisms	9	0	--
biological process	multi-organism process	424	4	Cl026200;Cl043515;Cl024532;Cl002715
biological process	biological regulation	5294	27	Cl034696;NewGene_1615;Cl035369;Cl038840;Cl043198;Cl030332;Cl000582;Cl016569;Cl002499;NewGene_6733;Cl005087;Cl043609;Cl007218;Cl025928;Cl001255;Cl043515;Cl025611;Cl001540;Cl027336;Cl030310;Cl040951;Cl015106;Cl002011;Cl010387;Cl018829;Cl024532;Cl013373
biological process	detoxification	257	0	--
