# Supplementary material for: Morphological characterization and RNA sequencing reveal adaptive strategies of Coix lacryma-jobi L. under waterlogging stress during the jointing stage
Source: PeerJ. 2026 Feb 5;14:e20731. doi: 10.7717/peerj.20731 (PMC12883155; doi:10.7717/peerj.20731)
Supplement: Supplemental Information 13 [file peerj-14-20731-s013.xls]

## Sheet: Sheet1
Table S6. KEGG enrichment of the DEGs in Coix lacryma-jobi under 19-day waterlogging treatment between control and waterlogging treatment groups.
#KEGG_n	75	KEGG_N	10374
#Pathway	ko_ID	DEgene	gene	DEgene_all	gene_all	Gene_id	KOs
Cyanoamino acid metabolism	ko00460	1	121	75	10374	Cl023860	K01188
Starch and sucrose metabolism	ko00500	4	382	75	10374	Cl009140;Cl023860;Cl042450;NewGene_1640	K16055+K01188+K01179+K01176
Folate biosynthesis	ko00790	1	40	75	10374	Cl010026	K14652
Isoquinoline alkaloid biosynthesis	ko00950	1	64	75	10374	Cl032893	K22097
Phenylpropanoid biosynthesis	ko00940	2	397	75	10374	Cl023860;Cl029696	K01188+K23260
Glyoxylate and dicarboxylate metabolism	ko00630	4	122	75	10374	Cl011153;Cl021743;Cl040957;NewGene_3882	K11517+K15893+K01602+K22133
Riboflavin metabolism	ko00740	1	41	75	10374	Cl010026	K14652
Peroxisome	ko04146	1	144	75	10374	Cl011153	K11517
RNA polymerase	ko03020	2	84	75	10374	Cl022322;Cl034588	K14721+K03009
Endocytosis	ko04144	1	306	75	10374	Cl043515	K12191
Photosynthesis	ko00195	15	141	75	10374	Cl005897;Cl008555;Cl010206;Cl011171;Cl011209;Cl012057;Cl013373;Cl015989;Cl024371;Cl025928;Cl027336;Cl034530;Cl037554;Cl041724;NewGene_7613	K02692+K08905+K02693+K02698+K02717+K02641+K02721+K02699+K14332+K02716+K02716+K03541+K02701+K02695+K02694
MAPK signaling pathway - plant	ko04016	1	507	75	10374	NewGene_7523	K13422
Inositol phosphate metabolism	ko00562	1	150	75	10374	Cl027776	K01092
Purine metabolism	ko00230	1	182	75	10374	Cl028514	K10807
Biosynthesis of amino acids	ko01230	2	369	75	10374	Cl017155;Cl026200	K00611+K00927
Aminoacyl-tRNA biosynthesis	ko00970	1	173	75	10374	Cl022085	K01870
Ubiquitin mediated proteolysis	ko04120	2	302	75	10374	Cl022870;NewGene_101	K10260+K08770
Zeatin biosynthesis	ko00908	2	80	75	10374	Cl033491;Cl034476	K10717+K23452
Arginine biosynthesis	ko00220	1	64	75	10374	Cl017155	K00611
Glycolysis / Gluconeogenesis	ko00010	2	215	75	10374	Cl022779;Cl026200	K01792+K00927
Ribosome	ko03010	1	391	75	10374	Cl021345	K02906
Circadian rhythm - plant	ko04712	1	110	75	10374	Cl005087	K12135
Carbon fixation in photosynthetic organisms	ko00710	5	113	75	10374	Cl000262;Cl012867;Cl023978;Cl026200;Cl040957	K05298+K01100+K05298+K00927+K01602
Amino sugar and nucleotide sugar metabolism	ko00520	1	274	75	10374	Cl007555	K01183
Pyrimidine metabolism	ko00240	1	125	75	10374	Cl028514	K10807
Spliceosome	ko03040	1	341	75	10374	Cl016598	K11094
Glycerophospholipid metabolism	ko00564	1	211	75	10374	Cl024572	K18696
Plant hormone signal transduction	ko04075	2	692	75	10374	Cl043198;NewGene_7523	K14484+K13422
Sulfur metabolism	ko00920	1	47	75	10374	Cl014060	K17725
alpha-Linolenic acid metabolism	ko00592	1	97	75	10374	Cl019853	K10526
Vitamin B6 metabolism	ko00750	1	19	75	10374	Cl004248	K05275
Phosphatidylinositol signaling system	ko04070	1	152	75	10374	Cl027776	K01092
Isoflavonoid biosynthesis	ko00943	1	36	75	10374	Cl005503	K13260
Indole alkaloid biosynthesis	ko00901	1	28	75	10374	Cl041109	K01757
Tryptophan metabolism	ko00380	1	110	75	10374	Cl001821	K22588
Plant-pathogen interaction	ko04626	2	1005	75	10374	Cl010698;Cl016160	K13437+K13437
Carbon metabolism	ko01200	7	392	75	10374	Cl000262;Cl011153;Cl012867;Cl021743;Cl023978;Cl026200;Cl040957	K05298+K11517+K01100+K15893+K05298+K00927+K01602
Sesquiterpenoid and triterpenoid biosynthesis	ko00909	1	99	75	10374	Cl035402	K15803
Glycine, serine and threonine metabolism	ko00260	1	121	75	10374	Cl021743	K15893
Betalain biosynthesis	ko00965	1	34	75	10374	Cl041429	K15777
Porphyrin and chlorophyll metabolism	ko00860	3	73	75	10374	Cl003967;Cl012006;Cl022002	K00218+K13600+K03403
Glutathione metabolism	ko00480	2	155	75	10374	Cl028514;NewGene_1773	K10807+K00799
Photosynthesis - antenna proteins	ko00196	12	18	75	10374	Cl004441;Cl007266;Cl007384;Cl007416;Cl007987;Cl014589;Cl021098;Cl022008;Cl026715;Cl033445;Cl040353;Cl041784	K08913+K08908+K08914+K08915+K08912+K08912+K08907+K08917+K08909+K08910+K08916+K08912
