# Supplementary material for: Morphological characterization and RNA sequencing reveal adaptive strategies of Coix lacryma-jobi L. under waterlogging stress during the jointing stage
Source: PeerJ. 2026 Feb 5;14:e20731. doi: 10.7717/peerj.20731 (PMC12883155; doi:10.7717/peerj.20731)
Supplement: Supplemental Information 15 [file peerj-14-20731-s015.xlsx]

## Sheet: Sheet1
ITEM TO CHECK	IMPORTANCE	CHECKLIST
EXPERIMENTAL DESIGN
Definition of experimental and control groups	E	Line 2-3
Number within each group	E	Line 3
Assay carried out by core lab or investigator's lab?	D
Acknowledgement of authors' contributions	D
SAMPLE
Description	E	Line 3
Volume/mass of sample processed	D
Microdissection or macrodissection	E	Line 3-4
Processing procedure	E	Line 3-4
If frozen - how and how quickly?	E	Line 4
If fixed - with what, how quickly?	E	Line 4
Sample storage conditions and duration (especially for FFPE samples)	E	Line 4
NUCLEIC ACID EXTRACTION
Procedure and/or instrumentation	E	Line 7-13
Name of kit and details of any modifications	E	Line 16
Source of additional reagents used	D
Details of DNase or RNAse treatment	E	Line 17-21
Contamination assessment (DNA or RNA)	E	Line 22-30
Nucleic acid quantification	E	Line 22-30
Instrument and method	E	Line 14-17
Purity (A260/A280)	D
Yield	D
RNA integrity method/instrument	E	Line 22-30
RIN/RQI or Cq of 3' and 5' transcripts	E	Line 30
Electrophoresis traces	D
Inhibition testing (Cq dilutions, spike or other)	E	Line 30
REVERSE TRANSCRIPTION
Complete reaction conditions	E	Line 43-44
Amount of RNA and reaction volume	E	Line 33-37
Priming oligonucleotide (if using GSP) and concentration	E	Line 37-41
Reverse transcriptase and concentration	E	Line 33-37
Temperature and time	E	Line 43-44
Manufacturer of reagents and catalogue numbers	D	Line 35-36
Cqs with and without RT	D*
Storage conditions of cDNA	D
qPCR TARGET INFORMATION
Gene symbol	E	Line 149-151
Sequence accession number	E	Line 185
Location of amplicon	D
Amplicon length	E	Line 185
In silico specificity screen (BLAST, and so on)	E	Line 185
Pseudogenes, retropseudogenes or other homologs?	D
Sequence alignment	D
Secondary structure analysis of amplicon	D
Location of each primer by exon or intron (if applicable)	E	Line 185
What splice variants are targeted?	E	Line 185
qPCR OLIGONUCLEOTIDES
Primer sequences	E	Line 56
RTPrimerDB Identification Number	D
Probe sequences	D**
Location and identity of any modifications	E	Line 56
Manufacturer of oligonucleotides	D
Purification method	D
qPCR PROTOCOL
Complete reaction conditions	E	Line 84-90
Reaction volume and amount of cDNA/DNA	E	Line 76-81
Primer, (probe), Mg++ and dNTP concentrations	E	Line 79-80
Polymerase identity and concentration	E	Line 77
Buffer/kit identity and manufacturer	E	Line 59
Exact chemical constitution of the buffer	D
Additives (SYBR Green I, DMSO, etc.)	E	Line 60-63
Manufacturer of plates/tubes and catalog number	D
Complete thermocycling parameters	E	Line 85-91
Reaction setup (manual/robotic)	D
Manufacturer of qPCR instrument	E	Line 13
qPCR VALIDATION
Evidence of optimisation (from gradients)	D
Specificity (gel, sequence, melt, or digest)	E	Line 51-55
For SYBR Green I, Cq of the NTC	E	Line 70-73
Standard curves with slope and y-intercept	E	Line 92-99
PCR efficiency calculated from slope	E	Line 92-99
Confidence interval for PCR efficiency or standard error	D
r2 of standard curve	E	Line 92-99
Linear dynamic range	E	Line 92-99
Cq variation at lower limit	E	Line 92-99
Confidence intervals throughout range	D
Evidence for limit of detection	E	Line 92-99
If multiplex, efficiency and LOD of each assay.	E	Line 92-99
DATA ANALYSIS
qPCR analysis program (source, version)	E	Line 93-97
Cq method determination	E	Line 93-97
Outlier identification and disposition	E	Line 93-97
Results of NTCs	E	Line 93-97
Justification of number and choice of reference genes	E	Line 93-97
Description of normalisation method	E	Line 93-97
Number and concordance of biological replicates	D	Line 93-97
Number and stage (RT or qPCR) of technical replicates	E	Line 93-97
Repeatability (intra-assay variation)	E	Line 74-76
Reproducibility (inter-assay variation, %CV)	D	Line 74-76
Power analysis	D
Statistical methods for result significance	E	Line 99-100
Software (source, version)	E	Line 100
Cq or raw data submission using RDML	D
Table 1. MIQE checklist for authors, reviewers and editors. All essential information (E) must be submitted with the manuscript. Desirable
information (D) should be submitted if available. If using primers obtained from RTPrimerDB, information on qPCR target, oligonucleotides,
protocols and validation is available from that source.
*: Assessing the absence of DNA using a no RT assay is essential when first extracting RNA. Once the sample has been validated as
RDNA-free, inclusion of a no-RT control is desirable, but no longer essential.
**: Disclosure of the probe sequence is highly desirable and strongly encouraged. However, since not all commercial pre-designed assay
vendors provide this information, it cannot be an essential requirement. Use of such assays is advised against.
